# Supplementary material for: Radially distributed charging time constants at an electrode-solution interface
Source: Nat Commun. 2024 Jul 4;15:5633. doi: 10.1038/s41467-024-50028-2 (PMC11224254; doi:10.1038/s41467-024-50028-2)
Supplement: Supplementary file 3 — Source Data [file 41467_2024_50028_MOESM3_ESM.xlsx]

## Sheet: Figure 1b
Figure 1b	Time (s)	Potential (V)		Time (s)	Reflectivity (%)
	0	0.0510132		0	100
	0.0718	0.0587422		0.0719215	100.005
	0.1438	0.0645389		0.143843	99.9976
	0.2158	0.0738781		0.215765	99.9857
	0.2876	0.080963		0.287686	99.981
	0.3596	0.0867597		0.359608	99.9896
	0.4314	0.0951327		0.431529	99.9953
	0.5034	0.100929		0.503451	100.001
	0.5754	0.108658		0.575372	99.9966
	0.6472	0.116709		0.647294	99.9942
	0.7192	0.122828		0.719215	99.9774
	0.791	0.130235		0.791137	99.9723
	0.863	0.137964		0.863059	99.9634
	0.935	0.144727		0.93498	99.9753
	1.0068	0.152134		1.0069	99.9692
	1.0788	0.158575		1.07882	99.9684
	1.1508	0.166626		1.15074	99.9442
	1.2226	0.174355		1.22267	99.936
	1.2946	0.180473		1.29459	99.9249
	1.3664	0.188524		1.36651	99.9347
	1.4384	0.195609		1.43843	99.9331
	1.5104	0.202372		1.51035	99.9313
	1.5822	0.209779		1.58227	99.9199
	1.6542	0.215254		1.6542	99.9188
	1.726	0.223305		1.72612	99.9144
	1.798	0.232322		1.79804	99.9212
	1.87	0.237474		1.86996	99.9118
	1.9418	0.245203		1.94188	99.9089
	2.0138	0.253576		2.0138	99.8935
	2.0856	0.259373		2.08572	99.8819
	2.1576	0.267746		2.15765	99.8694
	2.2296	0.273865		2.22957	99.8626
	2.3014	0.28095		2.30149	99.8607
	2.3734	0.289001		2.37341	99.854
	2.4452	0.295442		2.44533	99.8484
	2.5172	0.302527		2.51725	99.8473
	2.5892	0.3109		2.58918	99.8449
	2.661	0.317018		2.6611	99.8337
	2.733	0.324425		2.73302	99.8143
	2.805	0.332798		2.80494	99.7994
	2.8768	0.338917		2.87686	99.787
	2.9488	0.346646		2.94878	99.7925
	3.0206	0.352121		3.0207	99.7942
	3.0926	0.360494		3.09263	99.7968
	3.1646	0.368223		3.16455	99.7796
	3.2364	0.374341		3.23647	99.7667
	3.3084	0.382714		3.30839	99.7527
	3.3802	0.390121		3.38031	99.7477
	3.4522	0.395596		3.45223	99.7371
	3.5242	0.404291		3.52416	99.7307
	3.596	0.409444		3.59608	99.7261
	3.668	0.417817		3.668	99.7265
	3.7398	0.425868		3.73992	99.7138
	3.8118	0.431987		3.81184	99.6914
	3.8838	0.440038		3.88376	99.6763
	3.9556	0.448089		3.95568	99.6733
	4.0276	0.453563		4.02761	99.6749
	4.0994	0.461936		4.09953	99.6711
	4.1714	0.467733		4.17145	99.6573
	4.2434	0.475462		4.24337	99.6467
	4.3152	0.483835		4.31529	99.6322
	4.3872	0.489954		4.38721	99.6309
	4.459	0.497361		4.45914	99.6174
	4.531	0.505412		4.53106	99.6084
	4.603	0.511208		4.60298	99.5939
	4.6748	0.519259		4.6749	99.5832
	4.7468	0.525378		4.74682	99.5647
	4.8188	0.533429		4.81874	99.5572
	4.8906	0.54148		4.89067	99.5453
	4.9626	0.546955		4.96259	99.5428
	5.0344	0.554362		5.03451	99.5225
	5.1064	0.562735		5.10643	99.5225
	5.1784	0.568209		5.17835	99.5058
	5.2502	0.576905		5.25027	99.5048
	5.3222	0.582379		5.32219	99.4867
	5.394	0.591074		5.39412	99.4795
	5.466	0.598803		5.46604	99.4623
	5.538	0.604278		5.53796	99.4494
	5.6098	0.612329		5.60988	99.4326
	5.6818	0.620058		5.6818	99.4148
	5.7536	0.626499		5.75372	99.4027
	5.8256	0.634872		5.82565	99.389
	5.8976	0.640346		5.89757	99.382
	5.9694	0.648075		5.96949	99.3636
	6.0414	0.655804		6.04141	99.3511
	6.1132	0.661279		6.11333	99.3385
	6.1852	0.66933		6.18525	99.3252
	6.2572	0.678669		6.25717	99.3121
	6.329	0.684144		6.3291	99.2956
	6.401	0.691551		6.40102	99.2901
	6.473	0.697347		6.47294	99.2854
	6.5448	0.70572		6.54486	99.2747
	6.6168	0.713449		6.61678	99.2576
	6.6886	0.719246		6.6887	99.2412
	6.7606	0.727297		6.76063	99.2338
	6.8326	0.73567		6.83255	99.2284
	6.9044	0.741467		6.90447	99.2163
	6.9764	0.749518		6.97639	99.1991
	7.0482	0.755637		7.04831	99.1869
	7.1202	0.763366		7.12023	99.1657
	7.1922	0.770773		7.19215	99.1598
	7.264	0.777213		7.26408	99.1521
	7.336	0.785586		7.336	99.1582
	7.4078	0.793315		7.40792	99.1435
	7.4798	0.799112		7.47984	99.1306
	7.5518	0.806519		7.55176	99.1115
	7.6236	0.813282		7.62368	99.1014
	7.6956	0.821011		7.69561	99.0906
	7.7674	0.828418		7.76753	99.0855
	7.8394	0.834858		7.83945	99.0794
	7.9114	0.842909		7.91137	99.0681
	7.9832	0.851282		7.98329	99.0596
	8.0552	0.857079		8.05521	99.0568
	8.1272	0.864808		8.12713	99.0495
	8.199	0.870927		8.19906	99.0442
	8.271	0.878656		8.27098	99.0261
	8.3428	0.886707		8.3429	99.0191
	8.4148	0.891859		8.41482	99.0092
	8.4868	0.900233		8.48674	98.9949
	8.5586	0.908284		8.55866	98.9858
	8.6306	0.91408		8.63059	98.9773
	8.7024	0.921809		8.70251	98.978
	8.7744	0.92825		8.77443	98.9641
	8.8464	0.935335		8.84635	98.9489
	8.9182	0.943708		8.91827	98.9367
	8.9902	0.950149		8.99019	98.9382
	9.062	0.957878		9.06211	98.9394
	9.134	0.965285		9.13404	98.9393
	9.206	0.971725		9.20596	98.9266
	9.2778	0.979454		9.27788	98.9151
	9.3498	0.985573		9.3498	98.9063
	9.4216	0.993302		9.42172	98.8932
	9.4936	1.00135		9.49364	98.8824
	9.5656	1.00715		9.56557	98.8638
	9.6374	1.01552		9.63749	98.8594
	9.7094	1.02325		9.70941	98.8494
	9.7812	1.02937		9.78133	98.8426
	9.8532	1.03742		9.85325	98.8274
	9.9252	1.04354		9.92517	98.8078
	9.997	1.05095		9.99709	98.7839
	10.069	1.05868		10.069	98.7545
	10.141	1.06512		10.1409	98.7214
	10.2128	1.07285		10.2129	98.6729
	10.2848	1.08057		10.2848	98.6198
	10.3566	1.08669		10.3567	98.5703
	10.4286	1.09474		10.4286	98.5263
	10.5006	1.10022		10.5005	98.4846
	10.5724	1.10827		10.5725	98.4418
	10.6444	1.11697		10.6444	98.4085
	10.7162	1.12212		10.7163	98.3623
	10.7882	1.13017		10.7882	98.3093
	10.8602	1.1379		10.8602	98.2557
	10.932	1.14402		10.9321	98.2129
	11.004	1.15239		11.004	98.1818
	11.0758	1.15786		11.0759	98.138
	11.1478	1.16592		11.1478	98.0968
	11.2198	1.17364		11.2198	98.0399
	11.2916	1.17976		11.2917	97.996
	11.3636	1.18749		11.3636	97.9451
	11.4354	1.19554		11.4355	97.9071
	11.5074	1.20102		11.5074	97.8608
	11.5794	1.20939		11.5794	97.8225
	11.6512	1.21776		11.6513	97.7709
	11.7232	1.22388		11.7232	97.7208
	11.7952	1.23129		11.7951	97.6677
	11.867	1.23741		11.8671	97.629
	11.939	1.24514		11.939	97.5907
	12.0108	1.25319		12.0109	97.5477
	12.0828	1.25898		12.0828	97.5016
	12.1548	1.26671		12.1547	97.4506
	12.2266	1.27476		12.2267	97.4096
	12.2986	1.28088		12.2986	97.3556
	12.3704	1.28893		12.3705	97.3055
	12.4424	1.29441		12.4424	97.2455
	12.5144	1.3031		12.5143	97.2009
	12.5862	1.31051		12.5863	97.1607
	12.6582	1.31663		12.6582	97.1154
	12.73	1.32436		12.7301	97.0637
	12.802	1.33338		12.802	97.0123
	12.874	1.33788		12.874	96.976
	12.9458	1.34658		12.9459	96.9263
	13.0178	1.35238		13.0178	96.8833
	13.0896	1.36075		13.0897	96.8317
	13.1616	1.36783		13.1616	96.7925
	13.2336	1.37427		13.2336	96.742
	13.3054	1.38168		13.3055	96.6904
	13.3774	1.38973		13.3774	96.6419
	13.4494	1.39617		13.4493	96.591
	13.5212	1.40358		13.5213	96.5446
	13.5932	1.4097		13.5932	96.4974
	13.665	1.41775		13.6651	96.4466
	13.737	1.4258		13.737	96.4039
	13.809	1.43192		13.8089	96.3612
	13.8808	1.43933		13.8809	96.3318
	13.9528	1.44706		13.9528	96.2854
	14.0246	1.4535		14.0247	96.2395
	14.0966	1.4609		14.0966	96.1814
	14.1686	1.46734		14.1685	96.1363
	14.2404	1.4754		14.2405	96.0781
	14.3124	1.48312		14.3124	96.0367
	14.3842	1.48957		14.3843	96.0011
	14.4562	1.49697		14.4562	95.9583
	14.5282	1.49697		14.5282	95.9187
	14.6	1.49118		14.6001	95.8669
	14.672	1.48312		14.672	95.8461
	14.7438	1.47701		14.7439	95.8173
	14.8158	1.46928		14.8158	95.7991
	14.8878	1.46187		14.8878	95.7759
	14.9596	1.45478		14.9597	95.7587
	15.0316	1.44738		15.0316	95.744
	15.1036	1.43933		15.1035	95.7249
	15.1754	1.43353		15.1754	95.7145
	15.2474	1.42516		15.2474	95.7047
	15.3192	1.42		15.3193	95.7084
	15.3912	1.41163		15.3912	95.6969
	15.4632	1.40358		15.4631	95.6876
	15.535	1.39778		15.5351	95.6854
	15.607	1.38973		15.607	95.6878
	15.6788	1.38233		15.6789	95.6882
	15.7508	1.37589		15.7508	95.6845
	15.8228	1.36783		15.8227	95.6811
	15.8946	1.36268		15.8947	95.6873
	15.9666	1.35399		15.9666	95.6803
	16.0384	1.34658		16.0385	95.6789
	16.1104	1.34014		16.1104	95.6701
	16.1824	1.33177		16.1823	95.6799
	16.2542	1.325		16.2543	95.6906
	16.3262	1.31888		16.3262	95.7008
	16.398	1.31051		16.3981	95.6984
	16.47	1.30504		16.47	95.6903
	16.542	1.29634		16.542	95.6894
	16.6138	1.28893		16.6139	95.6871
	16.6858	1.28282		16.6858	95.6934
	16.7576	1.27444		16.7577	95.6942
	16.8296	1.26704		16.8296	95.6979
	16.9016	1.26124		16.9016	95.6999
	16.9734	1.25319		16.9735	95.701
	17.0454	1.24739		17.0454	95.7094
	17.1174	1.23998		17.1173	95.7084
	17.1892	1.23065		17.1892	95.7152
	17.2612	1.22581		17.2612	95.7141
	17.333	1.21712		17.3331	95.7169
	17.405	1.20971		17.405	95.7208
	17.477	1.20327		17.4769	95.725
	17.5488	1.19619		17.5489	95.7385
	17.6208	1.18942		17.6208	95.74
	17.6926	1.18202		17.6927	95.7416
	17.7646	1.17364		17.7646	95.7446
	17.8366	1.16753		17.8365	95.7553
	17.9084	1.16012		17.9085	95.7716
	17.9804	1.1511		17.9804	95.7645
	18.0522	1.14627		18.0523	95.7625
	18.1242	1.13854		18.1242	95.7577
	18.1962	1.13242		18.1962	95.7636
	18.268	1.12437		18.2681	95.7673
	18.34	1.11632		18.34	95.7755
	18.4118	1.1102		18.4119	95.7935
	18.4838	1.10247		18.4838	95.7997
	18.5558	1.09442		18.5558	95.8017
	18.6276	1.08895		18.6277	95.8035
	18.6996	1.08057		18.6996	95.8079
	18.7716	1.07478		18.7715	95.8163
	18.8434	1.06673		18.8434	95.8226
	18.9154	1.05835		18.9154	95.8318
	18.9872	1.05288		18.9873	95.8352
	19.0592	1.04515		19.0592	95.837
	19.1312	1.0371		19.1311	95.8482
	19.203	1.03162		19.2031	95.8579
	19.275	1.02293		19.275	95.8759
	19.3468	1.01745		19.3469	95.8901
	19.4188	1.00908		19.4188	95.9023
	19.4908	1.00103		19.4907	95.8939
	19.5626	0.995556		19.5627	95.8904
	19.6346	0.986861		19.6346	95.8991
	19.7064	0.979776		19.7065	95.9243
	19.7784	0.973658		19.7784	95.9472
	19.8504	0.965285		19.8503	95.9616
	19.9222	0.957556		19.9223	95.9779
	19.9942	0.951437		19.9942	95.9945
	20.066	0.944352		20.0661	96.0177
	20.138	0.938233		20.138	96.0359
	20.21	0.92986		20.21	96.0431
	20.2818	0.922131		20.2819	96.0601
	20.3538	0.916012		20.3538	96.0768
	20.4258	0.907961		20.4257	96.1169
	20.4976	0.89991		20.4976	96.1508
	20.5696	0.894114		20.5696	96.1994
	20.6414	0.886385		20.6415	96.2318
	20.7134	0.880266		20.7134	96.2792
	20.7854	0.872537		20.7853	96.3303
	20.8572	0.864486		20.8572	96.3907
	20.9292	0.858045		20.9292	96.4647
	21.001	0.850316		21.0011	96.5462
	21.073	0.842909		21.073	96.6479
	21.145	0.837113		21.1449	96.7543
	21.2168	0.829062		21.2169	96.8766
	21.2888	0.823265		21.2888	97.0184
	21.3606	0.81457		21.3607	97.1855
	21.4326	0.807485		21.4326	97.3602
	21.5046	0.801044		21.5045	97.5534
	21.5764	0.793315		21.5765	97.7232
	21.6484	0.785586		21.6484	97.8943
	21.7202	0.778824		21.7203	98.051
	21.7922	0.770773		21.7922	98.1879
	21.8642	0.764976		21.8641	98.3057
	21.936	0.757891		21.9361	98.3839
	22.008	0.74984		22.008	98.4562
	22.0798	0.743721		22.0799	98.5108
	22.1518	0.735026		22.1518	98.5744
	22.2238	0.727941		22.2238	98.6211
	22.2956	0.721822		22.2957	98.6622
	22.3676	0.713771		22.3676	98.6897
	22.4396	0.707975		22.4395	98.7256
	22.5114	0.699602		22.5114	98.7553
	22.5834	0.691873		22.5834	98.7877
	22.6552	0.686076		22.6553	98.8071
	22.7272	0.678025		22.7272	98.8355
	22.7992	0.669974		22.7991	98.8483
	22.871	0.663855		22.8711	98.8757
	22.943	0.656126		22.943	98.8874
	23.0148	0.650008		23.0149	98.9092
	23.0868	0.642279		23.0868	98.9206
	23.1588	0.634872		23.1587	98.9371
	23.2306	0.628109		23.2307	98.9587
	23.3026	0.62038		23.3026	98.9724
	23.3744	0.612007		23.3745	98.9921
	23.4464	0.606532		23.4464	99.0022
	23.5184	0.598159		23.5183	99.0267
	23.5902	0.592685		23.5903	99.0464
	23.6622	0.584311		23.6622	99.0709
	23.734	0.576583		23.7341	99.0838
	23.806	0.571108		23.806	99.0997
	23.878	0.563379		23.878	99.1075
	23.9498	0.554684		23.9499	99.1186
	24.0218	0.548887		24.0218	99.1335
	24.0938	0.540836		24.0937	99.1511
	24.1656	0.535039		24.1656	99.1732
	24.2376	0.52731		24.2376	99.1866
	24.3094	0.519259		24.3095	99.2073
	24.3814	0.512497		24.3814	99.2263
	24.4534	0.504768		24.4533	99.2418
	24.5252	0.497361		24.5252	99.2496
	24.5972	0.491564		24.5972	99.2592
	24.669	0.483513		24.6691	99.2828
	24.741	0.477394		24.741	99.3008
	24.813	0.469343		24.8129	99.3202
	24.8848	0.46097		24.8849	99.3372
	24.9568	0.455496		24.9568	99.3499
	25.0286	0.447767		25.0287	99.3554
	25.1006	0.439716		25.1006	99.3594
	25.1726	0.434241		25.1725	99.3767
	25.2444	0.425868		25.2445	99.3887
	25.3164	0.420071		25.3164	99.3993
	25.3882	0.41202		25.3883	99.4081
	25.4602	0.403969		25.4602	99.421
	25.5322	0.398172		25.5321	99.4359
	25.604	0.390443		25.6041	99.4447
	25.676	0.38207		25.676	99.4604
	25.748	0.375952		25.7479	99.479
	25.8198	0.368545		25.8198	99.4957
	25.8918	0.361782		25.8918	99.5101
	25.9636	0.354375		25.9637	99.505
	26.0356	0.346646		26.0356	99.5156
	26.1076	0.340849		26.1075	99.5314
	26.1794	0.332154		26.1794	99.5528
	26.2514	0.324103		26.2514	99.5632
	26.3232	0.318307		26.3233	99.5709
	26.3952	0.310256		26.3952	99.5791
	26.4672	0.304781		26.4671	99.5906
	26.539	0.296408		26.5391	99.6052
	26.611	0.289001		26.611	99.6166
	26.6828	0.283204		26.6829	99.63
	26.7548	0.275153		26.7548	99.6357
	26.8268	0.267102		26.8267	99.6566
	26.8986	0.261627		26.8987	99.6659
	26.9706	0.253576		26.9706	99.679
	27.0424	0.247136		27.0425	99.6857
	27.1144	0.239407		27.1144	99.7034
	27.1864	0.231678		27.1863	99.7196
	27.2582	0.225881		27.2583	99.7322
	27.3302	0.21783		27.3302	99.7413
	27.4022	0.210423		27.4021	99.7507
	27.474	0.203338		27.474	99.761
	27.546	0.195609		27.546	99.7778
	27.6178	0.18949		27.6179	99.7867
	27.6898	0.182406		27.6898	99.8003
	27.7618	0.174033		27.7617	99.8073
	27.8336	0.168236		27.8336	99.8224
	27.9056	0.160829		27.9056	99.839
	27.9774	0.152134		27.9775	99.8434
	28.0494	0.146659		28.0494	99.8553
	28.1214	0.137964		28.1213	99.8592
	28.1932	0.131845		28.1932	99.8807
	28.2652	0.12476		28.2652	99.8875
	28.337	0.116065		28.3371	99.9017
	28.409	0.110269		28.409	99.9072
	28.481	0.102862		28.4809	99.916
	28.5528	0.0944887		28.5529	99.9144
	28.6248	0.089014		28.6248	99.9228
	28.6966	0.0806409		28.6967	99.9387
	28.7686	0.0725899		28.7686	99.9681
	28.8406	0.0664712		28.8405	99.9811
	28.9124	0.0593863		28.9125	99.9867
	28.9844	0.0529455		28.9844	99.987
	29.0562	0.0539116		29.0563	99.99
	29.1282	0.0609965		29.1282	99.999
	29.2002	0.0677593		29.2001	99.9969
	29.272	0.0751663		29.2721	99.9989
	29.344	0.0825732		29.344	99.9972
	29.416	0.089014		29.4159	100.003
	29.4878	0.097387		29.4878	100.004
	29.5598	0.10254		29.5598	99.9963
	29.6316	0.110913		29.6317	99.9956
	29.7036	0.118642		29.7036	99.9885
	29.7756	0.12476		29.7755	99.9886
	29.8474	0.132811		29.8474	99.988
	29.9194	0.139896		29.9194	99.9875
	29.9912	0.146337		29.9913	99.9796
	30.0632	0.153422		30.0632	99.9708
	30.1352	0.160507		30.1351	99.9599
	30.207	0.168558		30.207	99.9572
	30.279	0.175643		30.279	99.9504
	30.3508	0.181762		30.3509	99.9511
	30.4228	0.18949		30.4228	99.9481
	30.4948	0.197219		30.4947	99.9398
	30.5666	0.204626		30.5667	99.936
	30.6386	0.211389		30.6386	99.9276
	30.7104	0.21783		30.7105	99.9208
	30.7824	0.225559		30.7824	99.9104
	30.8544	0.23361		30.8543	99.9067
	30.9262	0.239407		30.9263	99.9029
	30.9982	0.247136		30.9982	99.893
	31.0702	0.255509		31.0701	99.8828
	31.142	0.261305		31.142	99.8812
	31.214	0.269356		31.214	99.8746
	31.2858	0.275153		31.2859	99.8742
	31.3578	0.282882		31.3578	99.8608
	31.4298	0.290933		31.4297	99.8551
	31.5016	0.29673		31.5016	99.8408
	31.5736	0.304781		31.5736	99.8334
	31.6454	0.313154		31.6455	99.8345
	31.7174	0.318629		31.7174	99.8324
	31.7894	0.32668		31.7893	99.8247
	31.8612	0.332476		31.8612	99.8059
	31.9332	0.340849		31.9332	99.7927
	32.005	0.348256		32.0051	99.7877
	32.077	0.354375		32.077	99.7841
	32.149	0.361782		32.1489	99.7868
	32.2208	0.370477		32.2209	99.781
	32.2928	0.376596		32.2928	99.7782
	32.3646	0.384325		32.3647	99.7655
	32.4366	0.390121		32.4366	99.7511
	32.5086	0.398172		32.5085	99.7408
	32.5804	0.406223		32.5805	99.724
	32.6524	0.411698		32.6524	99.7214
	32.7244	0.420071		32.7243	99.7147
	32.7962	0.427478		32.7962	99.7141
	32.8682	0.433597		32.8681	99.7047
	32.94	0.441648		32.9401	99.6953
	33.012	0.448089		33.012	99.6882
	33.084	0.455818		33.0839	99.6825
	33.1558	0.464191		33.1558	99.6768
	33.2278	0.469665		33.2278	99.6689
	33.2996	0.477072		33.2997	99.6578
	33.3716	0.485767		33.3716	99.6413
	33.4436	0.491564		33.4435	99.6285
	33.5154	0.499615		33.5154	99.6096
	33.5874	0.505412		33.5874	99.6041
	33.6592	0.512819		33.6593	99.5956
	33.7312	0.521192		33.7312	99.599
	33.8032	0.526666		33.8031	99.5915
	33.875	0.534717		33.875	99.5772
	33.947	0.54309		33.947	99.5541
	34.0188	0.548887		34.0189	99.5403
	34.0908	0.55726		34.0908	99.5343
	34.1628	0.563057		34.1627	99.5259
	34.2346	0.570464		34.2347	99.5097
	34.3066	0.578515		34.3066	99.4935
	34.3784	0.584634		34.3785	99.4864
	34.4504	0.592685		34.4504	99.4769
	34.5224	0.600413		34.5223	99.4597
	34.5942	0.606854		34.5943	99.4433
	34.6662	0.614261		34.6662	99.4305
	34.7382	0.620702		34.7381	99.4217
	34.81	0.628431		34.81	99.4009
	34.882	0.63616		34.8819	99.3887
	34.9538	0.642923		34.9539	99.3785
	35.0258	0.650008		35.0258	99.369
	35.0978	0.658381		35.0977	99.3527
	35.1696	0.664177		35.1696	99.3343
	35.2416	0.671906		35.2416	99.3201
	35.3134	0.678347		35.3135	99.3098
	35.3854	0.686076		35.3854	99.3054
	35.4574	0.694127		35.4573	99.2923
	35.5292	0.699602		35.5292	99.2805
	35.6012	0.707653		35.6012	99.2638
	35.673	0.716348		35.6731	99.2495
	35.745	0.7215		35.745	99.2349
	35.817	0.729229		35.8169	99.2288
	35.8888	0.735992		35.8889	99.225
	35.9608	0.743399		35.9608	99.211
	36.0326	0.75145		36.0327	99.1914
	36.1046	0.757569		36.1046	99.1799
	36.1766	0.76562		36.1765	99.1826
	36.2484	0.773027		36.2485	99.1747
	36.3204	0.779146		36.3204	99.1654
	36.3924	0.787197		36.3923	99.1434
	36.4642	0.793315		36.4642	99.1327
	36.5362	0.801044		36.5361	99.1288
	36.608	0.809095		36.6081	99.1211
	36.68	0.81457		36.68	99.1061
	36.752	0.823265		36.7519	99.0921
	36.8238	0.831316		36.8238	99.0796
	36.8958	0.836469		36.8958	99.0769
	36.9676	0.844198		36.9677	99.0709
	37.0396	0.852571		37.0396	99.0655
	37.1116	0.859333		37.1115	99.0581
	37.1834	0.86674		37.1834	99.0366
	37.2554	0.872215		37.2554	99.0272
	37.3272	0.879944		37.3273	99.0197
	37.3992	0.888317		37.3992	99.0212
	37.4712	0.893792		37.4711	99.0146
	37.543	0.902165		37.543	99.0029
	37.615	0.910538		37.615	98.9932
	37.6868	0.916335		37.6869	98.9851
	37.7588	0.924063		37.7588	98.9688
	37.8308	0.92986		37.8307	98.9559
	37.9026	0.937589		37.9027	98.9538
	37.9746	0.945962		37.9746	98.9515
	38.0466	0.952081		38.0465	98.9535
	38.1184	0.959488		38.1184	98.9374
	38.1904	0.967861		38.1903	98.9286
	38.2622	0.973336		38.2623	98.9161
	38.3342	0.981387		38.3342	98.9095
	38.4062	0.987183		38.4061	98.9069
	38.478	0.995878		38.478	98.9038
	38.55	1.00329		38.5499	98.8954
	38.6218	1.00876		38.6219	98.8829
	38.6938	1.01745		38.6938	98.8735
	38.7658	1.02486		38.7657	98.864
	38.8376	1.03098		38.8376	98.8579
	38.9096	1.03871		38.9096	98.8307
	38.9814	1.04483		38.9815	98.8116
	39.0534	1.05256		39.0534	98.7823
	39.1254	1.06125		39.1253	98.7499
	39.1972	1.06641		39.1972	98.7094
	39.2692	1.0751		39.2692	98.6613
	39.341	1.08251		39.3411	98.6215
	39.413	1.08895		39.413	98.5739
	39.485	1.09635		39.4849	98.5321
	39.5568	1.10215		39.5568	98.4827
	39.6288	1.11085		39.6288	98.4306
	39.7008	1.11793		39.7007	98.3693
	39.7726	1.12405		39.7726	98.3287
	39.8446	1.1321		39.8445	98.2901
	39.9164	1.14047		39.9165	98.2651
	39.9884	1.14627		39.9884	98.2216
	40.0604	1.154		40.0603	98.1811
	40.1322	1.16044		40.1322	98.1314
	40.2042	1.16753		40.2041	98.086
	40.276	1.17654		40.2761	98.032
	40.348	1.1817		40.348	97.981
	40.42	1.18975		40.4199	97.9343
	40.4918	1.1978		40.4918	97.8865
	40.5638	1.20327		40.5638	97.8473
	40.6356	1.21132		40.6357	97.7994
	40.7076	1.21744		40.7076	97.7594
	40.7796	1.22517		40.7795	97.7128
	40.8514	1.2329		40.8514	97.6612
	40.9234	1.23966		40.9234	97.6153
	40.9952	1.24675		40.9953	97.5715
	41.0672	1.25512		41.0672	97.5301
	41.1392	1.26156		41.1391	97.4879
	41.211	1.26897		41.211	97.4306
	41.283	1.27573		41.283	97.3838
	41.3548	1.28346		41.3549	97.3363
	41.4268	1.29087		41.4268	97.2997
	41.4988	1.29699		41.4987	97.2517
	41.5706	1.30471		41.5707	97.2068
	41.6426	1.31244		41.6426	97.1564
	41.7146	1.31824		41.7145	97.1135
	41.7864	1.32661		41.7864	97.067
	41.8584	1.33209		41.8583	97.0146
	41.9302	1.33982		41.9303	96.9628
	42.0022	1.34851		42.0022	96.905
	42.0742	1.35463		42.0741	96.8684
	42.146	1.36236		42.146	96.8232
	42.218	1.37009		42.2179	96.7753
	42.2898	1.37621		42.2899	96.7251
	42.3618	1.38426		42.3618	96.6777
	42.4338	1.39005		42.4337	96.6393
	42.5056	1.39811		42.5056	96.5849
	42.5776	1.40551		42.5776	96.5398
	42.6494	1.41163		42.6495	96.4903
	42.7214	1.41968		42.7214	96.448
	42.7934	1.42773		42.7933	96.4027
	42.8652	1.43353		42.8652	96.3572
	42.9372	1.44158		42.9372	96.3071
	43.009	1.44802		43.0091	96.2533
	43.081	1.45478		43.081	96.2054
	43.153	1.46316		43.1529	96.1638
	43.2248	1.46895		43.2248	96.1196
	43.2968	1.47636		43.2968	96.0785
	43.3688	1.4857		43.3687	96.0356
	43.4406	1.49085		43.4406	95.9863
	43.5126	1.49858		43.5125	95.9292
	43.5844	1.49697		43.5845	95.8834
	43.6564	1.48924		43.6564	95.848
	43.7284	1.48119		43.7283	95.8205
	43.8002	1.47507		43.8002	95.7998
	43.8722	1.46734		43.8721	95.7787
	43.944	1.45962		43.9441	95.7652
	44.016	1.45285		44.016	95.7375
	44.088	1.44545		44.0879	95.7269
	44.1598	1.43933		44.1598	95.7116
	44.2318	1.43095		44.2318	95.7086
	44.3036	1.42451		44.3037	95.7006
	44.3756	1.41775		44.3756	95.7009
	44.4476	1.4097		44.4475	95.6936
	44.5194	1.40197		44.5194	95.6913
	44.5914	1.39521		44.5914	95.6739
	44.6632	1.3878		44.6633	95.6703
	44.7352	1.38233		44.7352	95.663
	44.8072	1.37395		44.8071	95.6734
	44.879	1.36622		44.879	95.6799
	44.951	1.36011		44.951	95.6802
	45.023	1.35205		45.0229	95.6768
	45.0948	1.34465		45.0948	95.6675
	45.1668	1.33885		45.1667	95.6648
	45.2386	1.33048		45.2387	95.6802
	45.3106	1.32307		45.3106	95.6871
	45.3826	1.31695		45.3825	95.6957
	45.4544	1.3089		45.4544	95.6821
	45.5264	1.30246		45.5263	95.6895
	45.5982	1.29441		45.5983	95.693
	45.6702	1.28668		45.6702	95.6908
	45.7422	1.28056		45.7421	95.6867
	45.814	1.27315		45.814	95.6854
	45.886	1.26478		45.8859	95.6909
	45.9578	1.25866		45.9579	95.6894
	46.0298	1.25093		46.0298	95.6994
	46.1018	1.24449		46.1017	95.7074
	46.1736	1.23741		46.1736	95.7162
	46.2456	1.22904		46.2456	95.7245
	46.3174	1.22324		46.3175	95.728
	46.3894	1.21551		46.3894	95.7275
	46.4614	1.20746		46.4613	95.7173
	46.5332	1.20166		46.5332	95.7297
	46.6052	1.19393		46.6052	95.7391
	46.677	1.18749		46.6771	95.7419
	46.749	1.17976		46.749	95.737
	46.821	1.17171		46.8209	95.7358
	46.8928	1.16624		46.8928	95.7454
	46.9648	1.15819		46.9648	95.7418
	47.0368	1.15014		47.0367	95.7454
	47.1086	1.14369		47.1086	95.7409
	47.1806	1.13597		47.1805	95.7451
	47.2524	1.13049		47.2525	95.7539
	47.3244	1.12212		47.3244	95.769
	47.3964	1.11439		47.3963	95.784
	47.4682	1.10859		47.4682	95.7919
	47.5402	1.10022		47.5401	95.8008
	47.612	1.09217		47.6121	95.8024
	47.684	1.08605		47.684	95.7996
	47.756	1.07864		47.7559	95.798
	47.8278	1.07252		47.8278	95.8085
	47.8998	1.06447		47.8997	95.8286
	47.9716	1.05707		47.9717	95.8353
	48.0436	1.05063		48.0436	95.843
	48.1156	1.04322		48.1155	95.8484
	48.1874	1.03485		48.1874	95.858
	48.2594	1.02937		48.2594	95.8674
	48.3312	1.02164		48.3313	95.8748
	48.4032	1.0152		48.4032	95.8878
	48.4752	1.00683		48.4751	95.9048
	48.547	0.999099		48.547	95.912
	48.619	0.993624		48.619	95.9189
	48.691	0.985573		48.6909	95.9159
	48.7628	0.9772		48.7628	95.9311
	48.8348	0.971725		48.8347	95.9507
	48.9066	0.963674		48.9067	95.9753
	48.9786	0.9582		48.9786	95.9773
	49.0506	0.949827		49.0505	95.9801
	49.1224	0.941454		49.1224	95.9856
	49.1944	0.935979		49.1943	96.0099
	49.2662	0.928572		49.2663	96.0405
	49.3382	0.919555		49.3382	96.0641
	49.4102	0.913758		49.4101	96.0924
	49.482	0.906351		49.482	96.1288
	49.554	0.900233		49.5539	96.1611
	49.6258	0.892504		49.6259	96.2119
	49.6978	0.884131		49.6978	96.2384
	49.7698	0.878656		49.7697	96.2924
	49.8416	0.870283		49.8416	96.328
	49.9136	0.862232		49.9136	96.3951
	49.9854	0.856113		49.9855	96.4638
	50.0574	0.848384		50.0574	96.5471
	50.1294	0.842909		50.1293	96.6426
	50.2012	0.834214		50.2012	96.7546
	50.2732	0.827129		50.2732	96.8813
	50.3452	0.821011		50.3451	97.0233
	50.417	0.813604		50.417	97.1825
	50.489	0.805231		50.4889	97.3579
	50.5608	0.798468		50.5608	97.5443
	50.6328	0.791061		50.6328	97.7315
	50.7048	0.785264		50.7047	97.912
	50.7766	0.777213		50.7766	98.0679
	50.8486	0.769484		50.8485	98.2035
	50.9204	0.763366		50.9205	98.3128
	50.9924	0.754993		50.9924	98.4066
	51.0644	0.747264		51.0643	98.4751
	51.1362	0.741467		51.1362	98.5353
	51.2082	0.733738		51.2081	98.5892
	51.28	0.727297		51.2801	98.6315
	51.352	0.719246		51.352	98.669
	51.424	0.711195		51.4239	98.7027
	51.4958	0.70572		51.4958	98.7336
	51.5678	0.697992		51.5677	98.7565
	51.6396	0.689619		51.6397	98.7759
	51.7116	0.684144		51.7116	98.7977
	51.7836	0.675771		51.7835	98.827
	51.8554	0.669974		51.8554	98.8533
	51.9274	0.661923		51.9274	98.8774
	51.9994	0.653872		51.9993	98.8992
	52.0712	0.648075		52.0712	98.9141
	52.1432	0.640346		52.1431	98.9321
	52.215	0.632295		52.215	98.9468
	52.287	0.626177		52.287	98.9702
	52.359	0.618126		52.3589	98.9835
	52.4308	0.612329		52.4308	99.004
	52.5028	0.6046		52.5027	99.0187
	52.5746	0.596549		52.5746	99.0421
	52.6466	0.590108		52.6466	99.0538
	52.7186	0.582379		52.7185	99.0653
	52.7904	0.574972		52.7904	99.0766
	52.8624	0.568209		52.8623	99.0941
	52.9342	0.561125		52.9343	99.1117
	53.0062	0.555006		53.0062	99.1371
	53.0782	0.547277		53.0781	99.1515
	53.15	0.539226		53.15	99.1676
	53.222	0.532463		53.2219	99.1778
	53.2938	0.525056		53.2939	99.1903
	53.3658	0.517327		53.3658	99.2026
	53.4378	0.511208		53.4377	99.211
	53.5096	0.503479		53.5096	99.2309
	53.5816	0.497683		53.5816	99.2492
	53.6534	0.489632		53.6535	99.2737
	53.7254	0.480937		53.7254	99.2936
	53.7974	0.475784		53.7973	99.3102
	53.8692	0.467089		53.8692	99.318
	53.9412	0.459682		53.9412	99.3251
	54.0132	0.454207		54.0131	99.3356
	54.085	0.445834		54.085	99.3498
	54.157	0.437139		54.1569	99.3734
	54.2288	0.431987		54.2288	99.3927
	54.3008	0.423936		54.3008	99.4045
	54.3728	0.418461		54.3727	99.4029
	54.4446	0.409766		54.4446	99.4152
	54.5166	0.402037		54.5165	99.434
	54.5884	0.396562		54.5885	99.4496
	54.6604	0.388511		54.6604	99.4557
	54.7324	0.379816		54.7323	99.4712
	54.8042	0.374019		54.8042	99.4823
	54.8762	0.366935		54.8761	99.4999
	54.948	0.360494		54.9481	99.5064
	55.02	0.352765		55.02	99.5217
	55.092	0.344714		55.0919	99.528
	55.1638	0.338595		55.1638	99.5447
	55.2358	0.330866		55.2357	99.5597
	55.3076	0.322493		55.3077	99.5754
	55.3796	0.316696		55.3796	99.5822
	55.4516	0.308645		55.4515	99.5924
	55.5234	0.302849		55.5234	99.613
	55.5954	0.294798		55.5954	99.6197
	55.6674	0.286747		55.6673	99.631
	55.7392	0.281272		55.7392	99.6299
	55.8112	0.273221		55.8111	99.6503
	55.883	0.265492		55.883	99.6544
	55.955	0.258729		55.955	99.6705
	56.027	0.251322		56.0269	99.6848
	56.0988	0.245525		56.0988	99.699
	56.1708	0.237796		56.1707	99.7029
	56.2426	0.229423		56.2426	99.7093
	56.3146	0.223627		56.3146	99.7233
	56.3866	0.215576		56.3865	99.7431
	56.4584	0.208491		56.4584	99.7578
	56.5304	0.201728		56.5303	99.777
	56.6022	0.193677		56.6023	99.7833
	56.6742	0.18788		56.6742	99.7896
	56.7462	0.179507		56.7461	99.79
	56.818	0.1721		56.818	99.8045
	56.89	0.166304		56.8899	99.8173
	56.9618	0.158253		56.9619	99.8392
	57.0338	0.150202		57.0338	99.8517
	57.1058	0.145049		57.1057	99.8643
	57.1776	0.136676		57.1776	99.8739
	57.2496	0.130557		57.2495	99.8855
	57.3216	0.122184		57.3215	99.8918
	57.3934	0.114777		57.3934	99.9056
	57.4654	0.108658		57.4653	99.9112
	57.5372	0.100607		57.5372	99.9292
	57.6092	0.0932005		57.6092	99.9381
	57.6812	0.0867597		57.6811	99.9429
	57.753	0.0790307		57.753	99.9557
	57.825	0.072912		57.8249	99.9619
	57.8968	0.0645389		57.8968	99.9796
	57.9688	0.05681		57.9688	99.9839
	58.0408	0.0510132		58.0407	99.9975

## Sheet: Figure 1c
Figure 1c	Potential(V vs. Ag/AgCl)	Optcial current (%/s)			Potential(V vs. Ag/AgCl)	Current (μA/cm2)
	1.49562	0.417479			0.402142	2.85709
	1.46631	0.250926			0.404126	2.89119
	1.43814	0.163329			0.40611	2.91967
	1.40867	0.0790179			0.408093	2.95723
	1.38065	0.0217512			0.410046	3.01506
	1.35151	0.00668493			0.41203	2.99434
	1.32285	-0.0300336			0.414014	3.07033
	1.2937	-0.0371638			0.415997	3.09709
	1.26472	-0.047165			0.417981	3.18126
	1.2363	-0.0405746			0.419965	3.2011
	1.20764	-0.0518597			0.421948	3.25636
	1.17897	-0.069219			0.423962	3.32542
	1.15007	-0.0604699			0.425916	3.39621
	1.12133	-0.0783908			0.427899	3.45017
	1.09235	-0.105746			0.429883	3.527
	1.06385	-0.116901			0.431866	3.59045
	1.03526	-0.126891			0.43385	3.68714
	1.00628	-0.165585			0.435834	3.74586
	0.9777	-0.221564			0.437817	3.81103
	0.948958	-0.310449			0.439801	3.83001
	0.919974	-0.410826			0.441785	3.92197
	0.891393	-0.584959			0.443768	3.96987
	0.866113	-0.959251			0.445752	4.007
	0.858384	-1.16151			0.447736	4.0657
	0.852909	-1.33299			0.449719	4.12873
	0.844214	-1.56117			0.451703	4.14728
	0.837129	-1.76479			0.453687	4.21246
	0.831011	-1.97844			0.45567	4.2388
	0.823604	-2.21852			0.457654	4.27549
	0.815231	-2.44344			0.459637	4.30915
	0.808468	-2.59684			0.461621	4.38728
	0.801061	-2.60743			0.463605	4.41405
	0.795264	-2.51602			0.465588	4.43174
	0.787213	-2.17309			0.467572	4.47491
	0.779484	-1.8894			0.469556	4.54267
	0.773366	-1.52457			0.471539	4.63461
	0.764993	-1.30888			0.473523	4.6985
	0.757264	-0.957261			0.475507	4.70972
	0.751467	-0.840351			0.47749	4.77058
	0.743738	-0.752639			0.479474	4.82195
	0.725865	-0.506444			0.481458	4.82368
	0.696881	-0.380883			0.483441	4.89748
	0.668461	-0.327351			0.485425	4.86209
	0.639236	-0.267181			0.487408	4.88281
	0.610897	-0.248295			0.489392	4.91864
	0.581671	-0.224433			0.491376	5.02007
	0.553493	-0.231447			0.493359	5.01274
	0.524268	-0.210106			0.495343	5.03519
	0.496009	-0.206616			0.497327	5.05547
	0.466703	-0.197351			0.49931	5.0244
	0.437881	-0.195793			0.501294	5.05245
	0.409219	-0.177688			0.503278	5.05762
	0.380316	-0.187206			0.505261	5.04813
	0.351735	-0.176251			0.507245	5.05849
	0.322671	-0.173353			0.509229	5.08741
	0.294009	-0.16885			0.511212	5.1172
	0.265267	-0.164001			0.513196	5.1595
	0.236606	-0.161415			0.515179	5.2195
	0.207944	-0.167764			0.517163	5.20352
	0.179041	-0.164311			0.519147	5.22727
	0.150621	-0.156262			0.52113	5.2782
	0.121557	-0.148976			0.523114	5.35072
	0.0929757	-0.118193			0.525098	5.41158
	0.0668905	-0.0813275			0.527081	5.42021
	0.083073	-0.0383762			0.529065	5.4772
	0.111815	0.00547481			0.531049	5.53504
	0.140557	0.0339283			0.533032	5.57604
	0.16946	0.0603447			0.535016	5.60021
	0.198202	0.068211			0.537	5.64553
	0.226542	0.078389			0.538983	5.70122
	0.255525	0.0733694			0.540967	5.81086
	0.284429	0.0868915			0.54295	5.80093
	0.312768	0.0891821			0.544934	5.8946
	0.34143	0.101132			0.546918	5.91618
	0.370413	0.103885			0.548901	5.94812
	0.399155	0.110256			0.550885	5.96928
	0.427897	0.116056			0.552869	6.03919
	0.456639	0.12377			0.554852	6.06509
	0.486267	0.128712			0.556836	6.18122
	0.514285	0.147674			0.558789	6.2028
	0.54359	0.149477			0.560803	6.24337
	0.572091	0.158564			0.562787	6.2805
	0.600994	0.170015			0.564771	6.39704
	0.629575	0.172176			0.566754	6.3625
	0.658719	0.15622			0.568738	6.40999
	0.686737	0.164961			0.570721	6.47474
	0.716365	0.170115			0.572675	6.58264
	0.744463	0.148164			0.574658	6.5956
	0.773768	0.140989			0.576642	6.68192
	0.802188	0.132281			0.578656	6.69919
	0.831413	0.127924			0.58064	6.81141
	0.859833	0.115175			0.582593	6.82006
	0.888897	0.117174			0.584576	6.85027
	0.917076	0.112592			0.586591	6.96682
	0.946381	0.104529			0.588544	6.95386
	0.974479	0.108795			0.590527	6.97545
	1.00395	0.103351			0.592511	7.0143
	1.03196	0.160761			0.594495	7.02724
	1.06111	0.438361			0.596478	7.05745
	1.0756	0.582112			0.598462	7.05314
	1.08945	0.586583			0.600446	7.07041
	1.10378	0.630842			0.602429	7.08768
	1.11843	0.631915			0.604413	7.07472
	1.13308	0.615796			0.606396	7.0661
	1.14693	0.60914			0.60838	7.05314
	1.16207	0.602197			0.610364	7.04883
	1.17575	0.590919			0.612347	7.02724
	1.19089	0.591379			0.614362	7.03156
	1.20474	0.600653			0.616345	7.0143
	1.21939	0.609181			0.618329	7.07904
	1.23324	0.649703			0.620313	7.00566
	1.24821	0.662421			0.622296	6.99272
	1.26238	0.665015			0.62428	6.98407
	1.2772	0.651377			0.626263	7.03156
	1.29072	0.654545			0.628247	7.00997
	1.30554	0.639065			0.630231	6.95818
	1.32019	0.646881			0.632214	6.98407
	1.33436	0.649418			0.634198	6.88479
	1.34853	0.65517			0.636182	6.90638
	1.3635	0.650935			0.638165	6.88479
	1.37816	0.633598			0.640149	6.90638
	1.39233	0.649703			0.642133	6.91069
	1.40601	0.640141			0.644116	6.85027
	1.42083	0.638565			0.6461	6.81574
	1.43548	0.652117			0.648083	6.81574
	1.44949	0.659267			0.650067	6.80279
	1.4635	0.618819			0.652051	6.79416
	1.47831	0.634315			0.654034	6.86754
	1.49312	0.595092			0.656018	6.79416
	1.50697	0.559177			0.658002	6.8071
	1.50101	0.4119			0.659985	6.833
					0.661969	6.77257
					0.663953	6.85027
					0.665936	6.79847
					0.66792	6.77257
					0.669904	6.86754
					0.671887	6.80279
					0.673871	6.8071
					0.675854	6.80279
					0.677808	6.83731
					0.679822	6.82006
					0.681775	6.80279
					0.683759	6.77689
					0.685742	6.76393
					0.687756	6.7553
					0.68974	6.69919
					0.691724	6.69919
					0.693707	6.71214
					0.695691	6.65171
					0.697675	6.6733
					0.699658	6.65171
					0.701642	6.6215
					0.703625	6.60423
					0.705609	6.62581
					0.707593	6.66034
					0.709576	6.6215
					0.71153	6.6474
					0.713544	6.56537
					0.715527	6.5956
					0.71748	6.56106
					0.719495	6.5697
					0.721478	6.52222
					0.723462	6.48337
					0.725446	6.48337
					0.727429	6.47041
					0.729413	6.45315
					0.731366	6.34956
					0.73335	6.3625
					0.735364	6.29344
					0.737347	6.24595
					0.739331	6.22784
					0.741284	6.17301
					0.743298	6.16653
					0.745282	6.12509
					0.747235	6.06769
					0.749249	6.11733
					0.751202	6.12812
					0.753186	6.10525
					0.75517	6.06294
					0.757184	6.0474
					0.759137	6.09273
					0.761121	6.05518
					0.763104	6.08194
					0.765088	6.1087
					0.767072	6.08495
					0.769055	6.10784
					0.771039	6.09532
					0.773022	6.09919
					0.775006	6.10784
					0.77699	6.12509
					0.778973	6.1074
					0.780957	6.11215
					0.782941	6.12509
					0.784924	6.1946
					0.786908	6.17516
					0.788892	6.23777
					0.790875	6.25028
					0.792859	6.2805
					0.794843	6.33358
					0.796826	6.36682
					0.79881	6.40999
					0.801404	6.43588
					0.803235	6.51789
					0.805371	6.55675
					0.807202	6.59127
					0.809338	6.73803
					0.811169	6.7812
					0.813306	6.80279
					0.815137	6.95386
					0.817273	7.03588
					0.819104	7.11358
					0.82124	7.16537
					0.823071	7.23444
					0.825208	7.33803
					0.827039	7.4589
					0.829175	7.50638
					0.831006	7.57112
					0.833142	7.73083
					0.834973	7.75242
					0.837109	7.90781
					0.83894	7.94666
					0.841077	8.08478
					0.842908	8.17543
					0.845044	8.2445
					0.846875	8.36103
					0.849011	8.50779
					0.850842	8.59844
					0.852979	8.66751
					0.85481	8.81859
					0.856946	8.93945
					0.858777	9.0301
					0.860913	9.18117
					0.862744	9.34088
					0.86488	9.41859
					0.866711	9.55239
					0.868848	9.65598
					0.870679	9.78116
					0.872815	9.97109
					0.874646	10.0445
					0.876782	10.1783
					0.878613	10.2776
					0.88075	10.4373
					0.882581	10.5107
					0.884717	10.6401
					0.886548	10.7567
					0.888684	10.8517
					0.890515	10.938
					0.892651	11.0459
					0.894482	11.2056
					0.896619	11.2531
					0.89845	11.3524
					0.900586	11.4516
					0.902417	11.5423
					0.904553	11.6632
					0.906384	11.7193
					0.908521	11.866
					0.910352	11.948
					0.912488	11.9826
					0.914319	11.961
					0.916455	12.056
					0.918286	12.0516
					0.920422	12.1164
					0.922253	12.1811
					0.92439	12.1293
					0.926221	12.0991
					0.928357	12.0862
					0.930188	12.1682
					0.932324	12.2027
					0.934155	12.1466
					0.936292	12.1509
					0.938123	12.1078
					0.940259	12.0862
					0.94209	12.1423
					0.944226	12.0732
					0.946057	12.0732
					0.948193	12.0862
					0.950024	12.0171
					0.952161	12.0301
					0.953992	11.9783
					0.956128	11.9524
					0.957959	11.9135
					0.960095	11.8531
					0.961926	11.8574
					0.964063	11.8013
					0.965894	11.7797
					0.96803	11.6718
					0.969861	11.607
					0.971997	11.5682
					0.973828	11.4862
					0.975964	11.4689
					0.977795	11.4085
					0.979932	11.3869
					0.981763	11.3221
					0.983899	11.3394
					0.98573	11.279
					0.987866	11.3006
					0.989697	11.2704
					0.991833	11.2401
					0.993665	11.266
					0.995496	11.348
					0.997632	11.3869
					0.999768	11.443
					1.0016	11.5164
					1.00374	11.5682
					1.00557	11.6977
					1.0074	11.8401
					1.00953	12.0042
					1.01136	12.2157
					1.0135	12.4876
					1.01564	12.8416
					1.01747	13.1394
					1.0196	13.6746
					1.02144	14.2876
					1.02327	14.9393
					1.0254	15.8156
					1.02723	16.8861
					1.02937	18.1335
					1.0312	19.7263
					1.03334	21.4615
					1.03547	23.6932
					1.0373	26.3478
					1.03914	29.3909
					1.04127	32.8917
					1.0431	37.0182
					1.04524	41.6153
					1.04707	46.6915
					1.04921	52.0958
					1.05104	57.7762
					1.05317	63.487
					1.055	69.1588
					1.05714	74.589
					1.05897	79.7256
					1.06111	84.6895
					1.06324	89.1786
					1.06508	93.3225
					1.06721	97.2936
					1.06904	100.747
					1.07087	103.898
					1.07301	106.747
					1.07484	109.293
					1.07698	111.624
					1.07881	113.61
					1.08094	115.337
					1.08278	116.847
					1.08491	118.142
					1.08674	119.178
					1.08888	120.042
					1.09071	120.603
					1.09285	121.078
					1.09468	121.336
					1.09681	121.595
					1.09865	121.682
					1.10078	121.682
					1.10261	121.552
					1.10475	121.552
					1.10658	121.336
					1.10872	121.336
					1.11055	121.164
					1.11268	121.078
					1.11451	121.034
					1.11665	121.121
					1.11848	121.207
					1.12062	121.466
					1.12245	121.552
					1.12458	121.854
					1.12642	122.243
					1.12855	122.718
					1.13038	123.193
					1.13252	123.624
					1.13435	124.315
					1.13649	125.006
					1.13832	125.653
					1.14045	126.344
					1.14229	127.164
					1.14442	127.984
					1.14625	128.804
					1.14839	129.624
					1.15022	130.444
					1.15236	131.264
					1.15419	132.041
					1.15632	132.905
					1.15815	133.725
					1.16029	134.545
					1.16212	135.279
					1.16395	136.056
					1.16609	136.833
					1.16792	137.523
					1.17006	138.128
					1.17219	138.818
					1.17402	139.423
					1.17585	140.027
					1.17799	140.631
					1.17982	141.192
					1.18196	141.71
					1.18409	142.228
					1.18593	142.703
					1.18806	143.221
					1.18989	143.61
					1.19172	144.085
					1.19386	144.386
					1.196	144.775
					1.19783	145.207
					1.19996	145.552
					1.20179	145.81
					1.20393	146.243
					1.20576	146.502
					1.2079	146.847
					1.20973	147.106
					1.21156	147.409
					1.2137	147.754
					1.21583	148.013
					1.21766	148.272
					1.2198	148.617
					1.22163	148.919
					1.22346	149.307
					1.2256	149.566
					1.22743	149.912
					1.22957	150.171
					1.2317	150.472
					1.23353	150.861
					1.23567	151.207
					1.2375	151.465
					1.23964	151.854
					1.24147	152.199
					1.2433	152.545
					1.24543	152.803
					1.24727	153.106
					1.2494	153.365
					1.25123	153.668
					1.25337	154.013
					1.2552	154.314
					1.25734	154.53
					1.25917	154.833
					1.2613	155.092
					1.26313	155.307
					1.26527	155.652
					1.2671	155.868
					1.26924	156.171
					1.27107	156.386
					1.27321	156.645
					1.27504	156.904
					1.27717	157.076
					1.279	157.337
					1.28114	157.552
					1.28297	157.768
					1.28511	157.983
					1.28724	158.199
					1.28907	158.328
					1.29091	158.545
					1.29304	158.717
					1.29487	158.89
					1.29701	158.976
					1.29884	159.106
					1.30098	159.235
					1.30281	159.407
					1.30494	159.494
					1.30677	159.624
					1.30891	159.668
					1.31074	159.796
					1.31288	159.84
					1.31471	159.926
					1.31685	160.055
					1.31868	160.099
					1.32081	160.185
					1.32264	160.272
					1.32478	160.358
					1.32661	160.444
					1.32875	160.53
					1.33058	160.573
					1.33271	160.745
					1.33455	160.919
					1.33668	160.962
					1.33851	161.048
					1.34065	161.178
					1.34248	161.307
					1.34462	161.437
					1.34645	161.523
					1.34858	161.696
					1.35042	161.868
					1.35255	161.997
					1.35438	162.127
					1.35652	162.3
					1.35835	162.472
					1.36049	162.689
					1.36232	162.904
					1.36445	163.12
					1.36628	163.337
					1.36842	163.595
					1.37025	163.854
					1.37239	164.113
					1.37422	164.414
					1.37635	164.675
					1.37819	164.976
					1.38002	165.279
					1.38215	165.666
					1.38429	165.969
					1.38612	166.228
					1.38826	166.617
					1.39009	167.006
					1.39222	167.393
					1.39406	167.782
					1.39619	168.17
					1.39802	168.516
					1.40016	168.99
					1.40199	169.465
					1.40413	169.897
					1.40596	170.328
					1.40779	170.803
					1.40992	171.321
					1.41176	171.883
					1.41389	172.444
					1.41572	173.048
					1.41786	173.566
					1.41969	174.214
					1.42183	174.861
					1.42366	175.421
					1.42579	176.113
					1.42762	176.76
					1.42976	177.494
					1.43159	178.185
					1.43373	178.876
					1.43586	179.61
					1.4377	180.386
					1.43953	181.207
					1.44166	181.983
					1.44349	182.76
					1.44563	183.58
					1.44746	184.53
					1.4496	185.393
					1.45143	186.342
					1.45356	187.293
					1.4554	188.242
					1.45753	189.365
					1.45936	190.4
					1.4615	191.436
					1.46333	192.601
					1.46547	193.68
					1.4673	195.018
					1.46943	196.141
					1.47126	197.436
					1.4734	198.731
					1.47523	200.069
					1.47737	201.407
					1.4792	202.876
					1.48134	204.256
					1.48317	205.724
					1.4853	207.191
					1.48713	208.789
					1.48927	210.386
					1.4911	211.983
					1.49324	213.666
					1.49507	215.349
					1.4972	217.119
					1.49904	218.976
					1.50117	220.788
					1.49904	208.789
					1.4972	197.782
					1.49507	187.508
					1.49324	177.925
					1.4911	169.076
					1.48927	160.789
					1.48713	153.062
					1.4853	145.768
					1.48317	138.991
					1.48134	132.559
					1.4792	126.603
					1.47737	120.905
					1.47523	115.639
					1.4734	110.545
					1.47126	105.797
					1.46943	101.308
					1.4673	97.1211
					1.46547	93.1066
					1.46333	89.2651
					1.4615	85.6392
					1.45936	82.2291
					1.45753	78.9487
					1.4554	75.8839
					1.45356	72.9055
					1.45143	70.0566
					1.4496	67.4754
					1.44746	64.8553
					1.44563	62.4467
					1.44349	60.0812
					1.44166	57.8884
					1.43953	55.7086
					1.4377	53.7273
					1.43556	51.7979
					1.43373	49.9289
					1.43159	48.2151
					1.42976	46.5405
					1.42762	44.926
					1.42579	43.3678
					1.42366	41.9001
					1.42183	40.4843
					1.42	39.1721
					1.41786	37.8556
					1.41572	36.5909
					1.41389	35.4297
					1.41176	34.26
					1.40992	33.1161
					1.40779	32.0931
					1.40596	31.0614
					1.40413	30.0816
					1.40199	29.1536
					1.40016	28.2601
					1.39802	27.3967
					1.39589	26.5636
					1.39406	25.7997
					1.39192	25.0487
					1.39009	24.3191
					1.38826	23.6328
					1.38612	22.9638
					1.38429	22.286
					1.38215	21.6687
					1.38032	20.9997
					1.37819	20.43
					1.37635	19.8515
					1.37422	19.2687
					1.37239	18.8113
					1.37025	18.2545
					1.36842	17.7451
					1.36628	17.2228
					1.36445	16.7696
					1.36232	16.2948
					1.36049	15.8156
					1.35835	15.3537
					1.35652	14.9523
					1.35438	14.5293
					1.35255	14.1408
					1.35042	13.8041
					1.34858	13.3897
					1.34645	13.0531
					1.34462	12.6603
					1.34248	12.3193
					1.34065	12.0344
					1.33851	11.7106
					1.33668	11.4042
					1.33455	11.0632
					1.33271	10.8085
					1.33058	10.4718
					1.32875	10.1481
					1.32661	9.87612
					1.32478	9.56966
					1.32264	9.27182
					1.32081	9.00851
					1.31868	8.68909
					1.31685	8.456
					1.31471	8.17543
					1.31288	7.89054
					1.31074	7.65745
					1.30891	7.46321
					1.30677	7.1999
					1.30494	6.94523
					1.30281	6.77257
					1.30098	6.54812
					1.29884	6.34523
					1.29701	6.12509
					1.29487	5.99129
					1.29304	5.78453
					1.29091	5.60539
					1.28907	5.42194
					1.28694	5.20741
					1.28511	5.08699
					1.28297	4.87979
					1.28114	4.73001
					1.279	4.54743
					1.27717	4.38037
					1.27504	4.22369
					1.27321	4.07433
					1.27107	3.90859
					1.26924	3.74801
					1.2671	3.59563
					1.26527	3.44369
					1.26313	3.31809
					1.2613	3.21233
					1.25917	3.03924
					1.25734	2.92443
					1.2552	2.7686
					1.25337	2.68054
					1.25123	2.53163
					1.2494	2.43752
					1.24757	2.3089
					1.24543	2.17379
					1.2433	2.043
					1.24147	1.97479
					1.23933	1.82587
					1.2375	1.76156
					1.23567	1.65926
					1.23353	1.5371
					1.2314	1.39207
					1.22957	1.33379
					1.22773	1.2056
					1.2256	1.12833
					1.22377	0.98157
					1.22163	0.844306
					1.2198	0.74071
					1.21766	0.665603
					1.21583	0.536107
					1.2137	0.436829
					1.21187	0.339276
					1.20973	0.260716
					1.2079	0.151509
					1.20576	0.0366901
					1.20393	-0.0932362
					1.20179	-0.1623
					1.19996	-0.256832
					1.19783	-0.376829
					1.196	-0.445894
					1.19386	-0.486468
					1.19203	-0.554669
					1.18989	-0.623733
					1.18806	-0.747184
					1.18593	-0.770494
					1.18409	-0.849054
					1.18196	-0.889628
					1.18013	-0.975958
					1.17799	-1.01092
					1.17616	-1.0761
					1.17402	-1.11581
					1.17219	-1.21034
					1.17006	-1.23754
					1.16823	-1.31912
					1.16609	-1.37523
					1.16395	-1.42314
					1.16212	-1.44127
					1.16029	-1.5125
					1.15815	-1.53581
					1.15632	-1.54228
					1.15419	-1.55221
					1.15236	-1.63682
					1.15022	-1.67393
					1.14839	-1.69034
					1.14625	-1.74127
					1.14442	-1.8017
					1.14229	-1.83537
					1.14045	-1.88631
					1.13832	-2.00414
					1.13649	-2.01149
					1.13435	-2.08832
					1.13252	-2.11853
					1.13038	-2.27091
					1.12855	-2.30284
					1.12642	-2.34256
					1.12458	-2.46256
					1.12245	-2.49709
					1.12062	-2.59335
					1.11848	-2.72068
					1.11665	-2.76644
					1.11451	-2.88427
					1.11268	-2.90758
					1.11055	-2.99564
					1.10872	-3.0755
					1.10658	-3.19248
					1.10475	-3.25679
					1.10261	-3.36427
					1.10078	-3.45233
					1.09865	-3.54642
					1.09681	-3.70656
					1.09468	-3.86066
					1.09285	-3.94311
					1.09071	-4.08945
					1.08888	-4.24959
					1.08674	-4.39591
					1.08491	-4.52799
					1.08278	-4.69246
					1.08094	-4.84482
					1.07881	-5.0654
					1.07698	-5.25921
					1.07515	-5.40769
					1.07301	-5.57604
					1.07087	-5.73057
					1.06904	-5.92481
					1.06721	-6.12078
					1.06508	-6.24035
					1.06324	-6.44884
					1.06111	-6.63876
					1.05928	-6.78552
					1.05714	-7.04451
					1.055	-7.18696
					1.05317	-7.39846
					1.05104	-7.60566
					1.04921	-7.77832
					1.04707	-8.02004
					1.04524	-8.28767
					1.04341	-8.46033
					1.04127	-8.76679
					1.03914	-8.95672
					1.0373	-9.18117
					1.03517	-9.45311
					1.03334	-9.74232
					1.03151	-10.0272
					1.02937	-10.3466
					1.02723	-10.6315
					1.0254	-10.8776
					1.02327	-11.2229
					1.02144	-11.5207
					1.0196	-11.7797
					1.01747	-12.1552
					1.01564	-12.5049
					1.0135	-12.8286
					1.01136	-13.1523
					1.00953	-13.4761
					1.0077	-13.8646
					1.00557	-14.2574
					1.00374	-14.6761
					1.0016	-15.0818
					0.999768	-15.5178
					0.997632	-15.9407
					0.995801	-16.4113
					0.993665	-16.7955
					0.991833	-17.3393
					0.989697	-17.8011
					0.987866	-18.3106
					0.98573	-18.9106
					0.983899	-19.5149
					0.981763	-20.0372
					0.979932	-20.6286
					0.977795	-21.2545
					0.975964	-21.8587
					0.973828	-22.558
					0.971997	-23.2659
					0.969861	-24.017
					0.96803	-24.7335
					0.965894	-25.5105
					0.964063	-26.3004
					0.961926	-27.0902
					0.960095	-27.9233
					0.957959	-28.8385
					0.956128	-29.7017
					0.953992	-30.6082
					0.952161	-31.6571
					0.950024	-32.6327
					0.948193	-33.6686
					0.946057	-34.8124
					0.944226	-35.939
					0.94209	-37.1649
					0.940259	-38.3779
					0.938123	-39.729
					0.936292	-41.1405
					0.934155	-42.5477
					0.932324	-44.0498
					0.930188	-45.6554
					0.928357	-47.244
					0.926221	-49.031
					0.92439	-50.8007
					0.922253	-52.7044
					0.920422	-54.7634
					0.918286	-56.8525
					0.916455	-59.0669
					0.914319	-61.4236
					0.912488	-63.8451
					0.910352	-66.4567
					0.908521	-69.2149
					0.906384	-72.258
					0.904553	-75.3659
					0.902417	-78.6464
					0.900586	-82.1429
					0.89845	-85.8117
					0.896619	-89.7397
					0.894482	-93.9269
					0.892651	-98.2864
					0.890515	-103.035
					0.888684	-107.999
					0.886548	-113.308
					0.884717	-118.919
					0.882581	-124.79
					0.88075	-131.092
					0.878613	-137.825
					0.876782	-144.905
					0.874646	-152.458
					0.872815	-160.444
					0.870679	-168.948
					0.868848	-177.925
					0.866711	-187.379
					0.86488	-197.479
					0.862744	-208.055
					0.860913	-219.321
					0.858777	-231.191
					0.856946	-243.58
					0.85481	-256.615
					0.852979	-270.256
					0.850842	-284.499
					0.849011	-299.434
					0.846875	-314.844
					0.845044	-330.73
					0.842908	-347.132
					0.841077	-363.924
					0.83894	-381.146
					0.837109	-398.455
					0.834973	-416.109
					0.833142	-433.721
					0.831006	-450.987
					0.829175	-468.339
					0.827039	-485.389
					0.825208	-501.878
					0.823071	-517.72
					0.82124	-532.784
					0.819104	-546.769
					0.817273	-559.59
					0.815137	-571.028
					0.813306	-580.956
					0.811169	-588.942
					0.809338	-595.201
					0.807202	-599.259
					0.805371	-601.201
					0.803235	-600.898
					0.801404	-598.05
					0.79884	-592.87
					0.796857	-585.1
					0.794873	-575.042
					0.792859	-562.697
					0.790906	-548.065
					0.788892	-531.532
					0.786908	-513.187
					0.784955	-493.417
					0.782971	-472.526
					0.780957	-450.771
					0.778973	-428.542
					0.77699	-406.139
					0.775037	-383.994
					0.773022	-362.327
					0.771039	-341.304
					0.769055	-321.147
					0.767072	-302.024
					0.765118	-283.982
					0.763104	-267.018
					0.761121	-251.219
					0.759137	-236.543
					0.757184	-222.86
					0.7552	-210.342
					0.753217	-198.645
					0.751233	-187.854
					0.749249	-177.796
					0.747266	-168.559
					0.745282	-160.055
					0.743298	-152.113
					0.741284	-144.731
					0.739331	-137.825
					0.737347	-131.523
					0.735364	-125.567
					0.73338	-120.128
					0.731366	-114.991
					0.729413	-110.459
					0.727429	-106.056
					0.725446	-101.826
					0.723462	-97.9412
					0.721478	-94.3153
					0.719495	-90.8621
					0.717511	-87.6679
					0.715527	-84.6464
					0.713544	-81.8837
					0.71156	-79.2076
					0.709576	-76.7472
					0.707593	-74.3731
					0.705609	-72.2149
					0.703625	-70.0566
					0.701642	-68.1141
					0.699658	-66.1761
					0.697675	-64.3719
					0.695691	-62.684
					0.693707	-61.0525
					0.691724	-59.5676
					0.68974	-58.074
					0.687756	-56.6107
					0.685773	-55.2035
					0.683789	-53.8482
					0.681805	-52.5403
					0.679822	-51.2842
					0.677838	-50.0151
					0.675854	-48.841
					0.673871	-47.6195
					0.671887	-46.5016
					0.669904	-45.4223
					0.66792	-44.2526
					0.665936	-43.2167
					0.663953	-42.0901
					0.661969	-41.0929
					0.659985	-40.1347
					0.658002	-39.0945
					0.656018	-38.1103
					0.654034	-37.1866
					0.652051	-36.2153
					0.650067	-35.3175
					0.648083	-34.4068
					0.6461	-33.5909
					0.644116	-32.7579
					0.642133	-31.9031
					0.640149	-31.0744
					0.638165	-30.3492
					0.636182	-29.5636
					0.634198	-28.8126
					0.632214	-28.1564
					0.630231	-27.5177
					0.628247	-26.896
					0.626263	-26.2788
					0.62428	-25.7306
					0.622296	-25.2385
					0.620313	-24.7939
					0.618329	-24.3321
					0.616345	-23.9652
					0.614362	-23.6025
					0.612347	-23.3091
					0.610364	-22.9508
					0.60838	-22.6487
					0.606396	-22.4069
					0.604413	-22.1997
					0.602429	-22.0314
					0.600446	-21.781
					0.598462	-21.6515
					0.596478	-21.4659
					0.594495	-21.3407
					0.592511	-21.1594
					0.590527	-20.9694
					0.588574	-20.8789
					0.586591	-20.8184
					0.584576	-20.6587
					0.582593	-20.4731
					0.58064	-20.4472
					0.578656	-20.3134
					0.576642	-20.171
					0.574689	-20.1796
					0.572705	-20.0414
					0.570721	-19.9293
					0.568738	-19.8601
					0.566754	-19.7608
					0.564771	-19.6918
					0.562787	-19.6098
					0.560803	-19.6055
					0.55882	-19.4545
					0.556836	-19.4458
					0.554852	-19.3897
					0.552869	-19.299
					0.550885	-19.2127
					0.548901	-19.2127
					0.546918	-19.1091
					0.544934	-19.0184
					0.54295	-18.9752
					0.540967	-18.9494
					0.538983	-18.8156
					0.537	-18.7767
					0.535016	-18.7724
					0.533032	-18.6904
					0.531049	-18.617
					0.529065	-18.5479
					0.527081	-18.4962
					0.525098	-18.4011
					0.523114	-18.3969
					0.52113	-18.3106
					0.519147	-18.2501
					0.517163	-18.2458
					0.515179	-18.1163
					0.513196	-18.1076
					0.511212	-18.03
					0.509229	-18.0041
					0.507245	-17.9307
					0.505261	-17.9091
					0.503278	-17.8099
					0.501294	-17.7796
					0.49931	-17.7925
					0.497327	-17.6717
					0.495343	-17.6673
					0.493359	-17.6156
					0.491376	-17.5768
					0.489392	-17.4645
					0.487408	-17.3523
					0.485425	-17.3437
					0.483441	-17.3004
					0.481458	-17.1537
					0.479474	-17.0501
					0.47749	-16.9724
					0.475507	-16.8603
					0.473523	-16.8386
					0.471539	-16.7178
					0.469556	-16.558
					0.467572	-16.4847
					0.465588	-16.3682
					0.463605	-16.3337
					0.461621	-16.1479
					0.459637	-16.1178
					0.457654	-15.9883
					0.45567	-15.9062
					0.453687	-15.7465
					0.451703	-15.725
					0.449719	-15.6344
					0.447736	-15.4659
					0.445752	-15.3969
					0.443768	-15.2416
					0.441785	-15.1379
					0.439801	-15.043
					0.437817	-14.9479
					0.435834	-14.8141
					0.43385	-14.6803
					0.431866	-14.5941
					0.429883	-14.43
					0.427899	-14.374
					0.425916	-14.3264
					0.423962	-14.1754
					0.421948	-14.1451
					0.419965	-14.0502
					0.417981	-13.9768
					0.415997	-13.9423
					0.414014	-13.8602
					0.41203	-13.7739
					0.410046	-13.7005
					0.408063	-13.6487
					0.40611	-13.5624
					0.404126	-13.502
					0.402112	-13.4243
					0.400159	-13.3725
					0.398145	-13.2344
					0.396191	-13.1826
					0.394208	-13.1523
					0.392224	-13.0919
					0.39024	-13.0185
					0.388257	-12.9408
					0.386273	-12.8718
					0.38429	-12.9106
					0.382306	-12.889
					0.380322	-12.8329
					0.378308	-12.7898
					0.376324	-12.7552
					0.374341	-12.7164
					0.372357	-12.7336
					0.370374	-12.7164
					0.36842	-12.7207
					0.366437	-12.7078
					0.364453	-12.6948
					0.362439	-12.6732
					0.360486	-12.7164
					0.358502	-12.6775
					0.356519	-12.5912
					0.354535	-12.5782
					0.352551	-12.5869
					0.350568	-12.5653
					0.34845	-12.5092
					0.346469	-12.4272
					0.344485	-12.4876
					0.342502	-12.3883
					0.340524	-12.397
					0.338544	-12.3279
					0.336566	-12.3538
					0.334583	-12.3279
					0.332599	-12.2977
					0.330618	-12.2977
					0.328644	-12.2459
					0.326663	-12.2761
					0.324689	-12.289
					0.322699	-12.2804
					0.320718	-12.2502
					0.318738	-12.2502
					0.316763	-12.2631
					0.314777	-12.1725
					0.312796	-12.2718
					0.310815	-12.1595
					0.308838	-12.1768
					0.306854	-12.1509
					0.304868	-12.1682
					0.30289	-12.1768
					0.300906	-12.2113
					0.29892	-12.1552
					0.296939	-12.056
					0.294962	-12.1207
					0.292984	-12.1552
					0.291003	-12.0862
					0.289029	-12.056
					0.287054	-12.0516
					0.285068	-12.0948
					0.28309	-12.056
					0.281113	-12.0603
					0.279138	-12.1078
					0.277164	-12.056
					0.27518	-12.0689
					0.273206	-12.0862
					0.271225	-12.0948
					0.269247	-12.0948
					0.26727	-12.125
					0.265292	-12.1423
					0.263309	-12.1639
					0.261331	-12.1595
					0.259357	-12.2027
					0.257376	-12.2329
					0.255396	-12.22
					0.253421	-12.2631
					0.251447	-12.315
					0.249432	-12.2977
					0.247449	-12.302
					0.245465	-12.3106
					0.243512	-12.315
					0.241528	-12.3365
					0.239545	-12.315
					0.237561	-12.302
					0.235577	-12.3408
					0.233594	-12.3797
					0.23161	-12.3581
					0.229626	-12.3538
					0.227643	-12.4272
					0.225659	-12.4401
					0.223676	-12.4358
					0.221692	-12.4617
					0.219708	-12.4703
					0.217725	-12.5178
					0.215741	-12.5264
					0.213757	-12.5912
					0.211804	-12.5826
					0.209821	-12.5955
					0.207837	-12.6387
					0.205853	-12.6603
					0.20387	-12.738
					0.201886	-12.7293
					0.199902	-12.7639
					0.197919	-12.8286
					0.195935	-12.8502
					0.193951	-12.8588
					0.191968	-13.0099
					0.190015	-13.0746
					0.188031	-13.1351
					0.186047	-13.2214
					0.184064	-13.3379
					0.18208	-13.4545
					0.180096	-13.6142
					0.178113	-13.7912
					0.176129	-13.8818
					0.174146	-14.0243
					0.172192	-14.253
					0.170209	-14.4257
					0.168195	-14.581
					0.166241	-14.7754
					0.164258	-14.9826
					0.162274	-15.1983
					0.160291	-15.4185
					0.158307	-15.5868
					0.156323	-15.8976
					0.15434	-16.1738
					0.152356	-16.381
					0.150372	-16.6876
					0.148389	-17.0199
					0.146405	-17.3351
					0.144421	-17.7451
					0.142438	-18.0472
					0.140485	-18.4141
					0.13847	-18.8501
					0.136517	-19.3421
					0.134534	-19.7608
					0.13255	-20.2617
					0.130566	-20.7062
					0.128583	-21.2458
					0.126599	-21.768
					0.124615	-22.3378
					0.122632	-22.8774
					0.120648	-23.4645
					0.118665	-24.0557
					0.116681	-24.6515
					0.114728	-25.3163
					0.112744	-25.9378
					0.11076	-26.6587
					0.108777	-27.3061
					0.106793	-28.0658
					0.10481	-28.8298
					0.102826	-29.5895
					0.100842	-30.3665
					0.0988586	-31.1823
					0.096875	-32.0975
					0.0948914	-32.9996
					0.0929382	-33.8586
					0.0909241	-34.7909
					0.0889709	-35.7837
					0.0869568	-36.8024
					0.0850037	-37.8124
					0.08302	-38.8829
					0.0810364	-39.9621
					0.0790527	-41.1146
					0.0770691	-42.2542
					0.0750854	-43.3678
					0.0731018	-44.6153
					0.0711182	-45.8195
					0.0691345	-47.0368
					0.0671509	-48.3188
					0.0651672	-49.7044
					0.0631836	-50.9993
					0.0612	-52.3547
					0.0592163	-53.7058
					0.0572632	-55.1475
					0.0552795	-56.5762
					0.0532959	-58.0611
					0.0513123	-59.5028
					0.0493286	-61.0438
					0.0513123	-57.6984
					0.0532959	-54.9317
					0.0552795	-52.4368
					0.0572327	-50.1662
					0.0592163	-48.0253
					0.0612	-45.9836
					0.0631836	-44.1232
					0.0651672	-42.267
					0.0671509	-40.5707
					0.0691345	-38.9477
					0.0711182	-37.342
					0.0731018	-35.8744
					0.0750854	-34.4197
					0.0770691	-33.0427
					0.0790527	-31.7866
					0.0810364	-30.5047
					0.08302	-29.3047
					0.0850037	-28.1651
					0.0869873	-27.0515
					0.0889709	-25.9594
					0.0909241	-24.8932
					0.0929077	-23.8615
					0.0949219	-22.899
					0.096875	-21.9666
					0.0988586	-21.0515
					0.100842	-20.1494
					0.102826	-19.3552
					0.10481	-18.5134
					0.106793	-17.676
					0.108777	-16.9249
					0.11076	-16.243
					0.112744	-15.4789
					0.114728	-14.8185
					0.116711	-14.1883
					0.118665	-13.5883
					0.120648	-12.9106
					0.122632	-12.2934
					0.124615	-11.7452
					0.126599	-11.2056
					0.128583	-10.6488
					0.130566	-10.0747
					0.13255	-9.57829
					0.134534	-9.0819
					0.136517	-8.68045
					0.13847	-8.14953
					0.140485	-7.70925
					0.142438	-7.2258
					0.144421	-6.82437
					0.146405	-6.37546
					0.148389	-6.06294
					0.150372	-5.64165
					0.152356	-5.30454
					0.15434	-4.95058
					0.156323	-4.69074
					0.158307	-4.34412
					0.160291	-4.07001
					0.162274	-3.77693
					0.164258	-3.46959
					0.166241	-3.30945
					0.168195	-2.98788
					0.170178	-2.74529
					0.172192	-2.54414
					0.174176	-2.2696
					0.176129	-2.08745
					0.178113	-1.84573
					0.180096	-1.66659
					0.18208	-1.44645
					0.184033	-1.2397
					0.186047	-1.05452
					0.188031	-0.919412
					0.190015	-0.774378
					0.191968	-0.597833
					0.193951	-0.527044
					0.195935	-0.326758
					0.197919	-0.201149
					0.199902	-0.117408
					0.201886	-0.0349635
					0.20387	0.0751069
					0.205853	0.191221
					0.207837	0.205033
					0.209821	0.296112
					0.211804	0.339276
					0.213757	0.454095
					0.215741	0.512799
					0.217725	0.553373
					0.219708	0.640999
					0.221692	0.75668
					0.223676	0.781716
					0.225659	0.852075
					0.227643	0.899556
					0.229626	1.00661
					0.23161	1.04373
					0.233594	1.08517
					0.235577	1.16977
					0.237561	1.26991
					0.239545	1.28286
					0.241528	1.29538
					0.243512	1.34847
					0.245465	1.37178
					0.247479	1.45207
					0.249463	1.47279
					0.251447	1.44516
					0.253424	1.50818
					0.255399	1.5233
					0.257382	1.56948
					0.25936	1.59365
					0.261334	1.58847
					0.263306	1.65926
					0.265286	1.68386
					0.267273	1.68472
					0.269254	1.7102
					0.271228	1.743
					0.273203	1.76847
					0.27518	1.76027
					0.277164	1.76631
					0.279138	1.8302
					0.281116	1.82027
					0.28309	1.86861
					0.285071	1.88587
					0.287051	1.94673
					0.289029	2.00372
					0.291003	1.93594
					0.292981	1.96055
					0.294955	1.96918
					0.296936	1.98083
					0.298917	2.03608
					0.300903	2.03825
					0.302893	2.04818
					0.304868	2.02184
					0.306851	2.00846
					0.308832	2.05983
					0.310806	2.03436
					0.312793	2.06286
					0.314774	2.07969
					0.316754	2.02745
					0.318735	2.03048
					0.320715	2.01925
					0.322696	2.04214
					0.324677	2.00631
					0.32666	2.03263
					0.328638	2.06156
					0.330621	2.02055
					0.332599	2.11119
					0.334583	2.09393
					0.33656	2.13364
					0.338541	2.16083
					0.340521	2.20184
					0.342502	2.23249
					0.344489	2.2627
					0.346469	2.25105
					0.348447	2.33133
					0.350537	2.33349
					0.352521	2.37149
					0.354535	2.40601
					0.356519	2.42629
					0.358472	2.42629
					0.360486	2.50487
					0.362469	2.56011
					0.364453	2.60154
					0.366437	2.63953
					0.36842	2.69478
					0.370374	2.72716
					0.372357	2.83119
					0.374371	2.87047
					0.376324	2.94471
					0.378308	2.9745
					0.380322	3.03579
					0.382306	3.12298
					0.38429	3.20975
					0.386273	3.29478
					0.388257	3.32283
					0.39021	3.32672
					0.392224	3.37679
					0.394177	3.48513
					0.396161	3.51793
					0.398145	3.57146
					0.400128	3.59003

## Sheet: Figure 2a
Figure 2a		Potential(V)	Reflectivity (%)			Potential(V)	Reflectivity (%)
	Center	1.49552	96.3065		Edge	1.49552	96.2916
		1.47762	96.3057			1.47762	96.2847
		1.45972	96.2958			1.45972	96.2948
		1.44182	96.2905			1.44182	96.2914
		1.42392	96.2964			1.42392	96.3035
		1.40602	96.292			1.40602	96.2975
		1.38812	96.2946			1.38812	96.3084
		1.37022	96.2944			1.37022	96.312
		1.35231	96.2951			1.35231	96.3058
		1.33441	96.2987			1.33441	96.3097
		1.31651	96.3046			1.31651	96.3169
		1.29861	96.3068			1.29861	96.3127
		1.28071	96.3073			1.28071	96.3321
		1.26281	96.3063			1.26281	96.3324
		1.24491	96.308			1.24491	96.3256
		1.22701	96.3179			1.22701	96.3433
		1.2091	96.322			1.2091	96.3489
		1.1912	96.3327			1.1912	96.3467
		1.1733	96.3305			1.1733	96.346
		1.1554	96.3451			1.1554	96.3387
		1.1375	96.3548			1.1375	96.3424
		1.1196	96.3679			1.1196	96.3644
		1.1017	96.3861			1.1017	96.3847
		1.0838	96.3949			1.0838	96.3908
		1.0659	96.4049			1.0659	96.4123
		1.04799	96.4208			1.04799	96.4385
		1.03009	96.4339			1.03009	96.4541
		1.01219	96.4524			1.01219	96.4728
		0.99429	96.4613			0.99429	96.48
		0.976389	96.475			0.976389	96.4862
		0.958488	96.5021			0.958488	96.5205
		0.940586	96.5125			0.940586	96.5376
		0.922685	96.5396			0.922685	96.5566
		0.904784	96.5711			0.904784	96.5984
		0.886883	96.595			0.886883	96.6346
		0.868981	96.641			0.868981	96.6777
		0.85108	96.6923			0.85108	96.7336
		0.833179	96.7511			0.833179	96.7981
		0.815278	96.8304			0.815278	96.8788
		0.797377	96.9267			0.797377	96.9925
		0.779475	97.0383			0.779475	97.1166
		0.761574	97.177			0.761574	97.2778
		0.743673	97.3254			0.743673	97.4577
		0.725772	97.5108			0.725772	97.6733
		0.70787	97.7222			0.70787	97.9026
		0.689969	97.9616			0.689969	98.156
		0.672068	98.1985			0.672068	98.3851
		0.654167	98.4543			0.654167	98.6174
		0.636265	98.6888			0.636265	98.8256
		0.618364	98.9163			0.618364	99.0138
		0.600463	99.1044			0.600463	99.1557
		0.582562	99.2581			0.582562	99.2766
		0.56466	99.3789			0.56466	99.3621
		0.546759	99.4749			0.546759	99.4439
		0.528858	99.5426			0.528858	99.5085
		0.510957	99.608			0.510957	99.5685
		0.493056	99.6479			0.493056	99.6102
		0.475154	99.6938			0.475154	99.6597
		0.457253	99.7329			0.457253	99.7096
		0.439352	99.7712			0.439352	99.7567
		0.421451	99.8001			0.421451	99.7816
		0.403549	99.8179			0.403549	99.801
		0.385648	99.8405			0.385648	99.8225
		0.367747	99.8746			0.367747	99.8581
		0.349846	99.8938			0.349846	99.8846
		0.331944	99.9117			0.331944	99.9022
		0.314043	99.9335			0.314043	99.9234
		0.296142	99.9564			0.296142	99.9587
		0.278241	99.9868			0.278241	99.997
		0.26034	100.017			0.26034	100.027
		0.242438	100.038			0.242438	100.053
		0.224537	100.07			0.224537	100.077
		0.206636	100.111			0.206636	100.112
		0.188735	100.138			0.188735	100.136
		0.170833	100.179			0.170833	100.172
		0.152932	100.219			0.152932	100.199
		0.135031	100.253			0.135031	100.231
		0.11713	100.29			0.11713	100.263
		0.0992284	100.317			0.0992284	100.288
		0.0813272	100.358			0.0813272	100.32
		0.0634259	100.356			0.0634259	100.335

## Sheet: Figure 2b
Figure 2b		Potential(V)	Optcial current (%/s)			Potential(V)	Optcial current (%/s)
	Center	1.01219	-0.707091			Edge	1.01219	-0.497355
		0.99429	-0.485922				0.99429	-0.759797
		0.976389	-1.81812				0.976389	-1.50988
		0.958488	-1.16164				0.958488	-0.580236
		0.940586	-1.0391				0.940586	-1.51403
		0.922685	-1.88165				0.922685	-1.75595
		0.904784	-2.13003				0.904784	-1.32788
		0.886883	-2.38183				0.886883	-2.56701
		0.868981	-2.89988				0.868981	-2.85516
		0.85108	-3.51394				0.85108	-3.28048
		0.833179	-4.46085				0.833179	-4.41613
		0.815278	-6.24106				0.815278	-5.36703
		0.797377	-7.00749				0.797377	-6.21855
		0.779475	-8.76145				0.779475	-7.73435
		0.761574	-9.93223				0.761574	-8.26972
		0.743673	-12.2578				0.743673	-10.3315
		0.725772	-12.9917				0.725772	-11.7824
		0.70787	-13.8829				0.70787	-13.3381
		0.689969	-12.8275				0.689969	-13.2061
		0.672068	-12.4204				0.672068	-14.2513
		0.654167	-11.2271				0.654167	-13.0694
		0.636265	-10.2361				0.636265	-12.679
		0.618364	-7.68478				0.618364	-10.4817
		0.600463	-6.35518				0.600463	-8.56555
		0.582562	-4.8523				0.582562	-6.73242
		0.56466	-4.42847				0.56466	-5.35006
		0.546759	-3.40034				0.546759	-3.77629
		0.528858	-3.61314				0.528858	-3.64297
		0.510957	-2.18016				0.510957	-2.22222
		0.493056	-2.24793				0.493056	-2.56046
		0.475154	-2.83729				0.475154	-2.17874
		0.457253	-2.26059				0.457253	-2.13676
		0.439352	-1.22932				0.439352	-1.6079
		0.421451	-1.09004				0.421451	-0.992433
		0.403549	-0.680006				0.403549	-1.25729
		0.385648	-1.74842				0.385648	-1.90299
		0.367747	-1.8081				0.367747	-1.06736
		0.349846	-0.7138				0.349846	-1.00178

## Sheet: Figure 2c
Figure 2c	NaN	NaN	NaN	NaN	NaN	NaN	NaN	NaN	NaN	NaN	NaN	NaN	NaN	697.58	696.795	696.666	697.044	697.327	NaN	NaN	NaN	NaN	NaN	NaN	NaN	NaN	NaN	NaN	NaN	NaN	NaN
	NaN	NaN	NaN	NaN	NaN	NaN	NaN	NaN	NaN	NaN	697.364	695.553	694.877	694.36	693.483	693.432	693.923	694.217	694.396	694.553	695.523	NaN	NaN	NaN	NaN	NaN	NaN	NaN	NaN	NaN	NaN
	NaN	NaN	NaN	NaN	NaN	NaN	NaN	NaN	699.365	697.445	695.428	693.404	692.616	692.316	691.418	691.203	691.732	692.037	692.228	692.695	694.004	695.031	695.661	NaN	NaN	NaN	NaN	NaN	NaN	NaN	NaN
	NaN	NaN	NaN	NaN	NaN	NaN	NaN	699.145	697.303	695.667	693.958	691.938	690.979	690.596	689.625	689.037	689.388	689.764	690.054	690.825	692.47	693.629	694.252	695.14	NaN	NaN	NaN	NaN	NaN	NaN	NaN
	NaN	NaN	NaN	NaN	NaN	699.849	698.422	696.501	694.56	693.164	691.693	689.903	689.115	688.781	687.917	687.052	687.089	687.523	687.826	688.684	690.427	691.603	692.217	693.137	694.131	695.212	NaN	NaN	NaN	NaN	NaN
	NaN	NaN	NaN	NaN	698.938	697.118	695.782	693.734	691.832	690.689	689.469	687.931	687.333	687.131	686.496	685.734	685.746	686.161	686.272	686.963	688.469	689.397	689.922	690.803	691.706	692.895	695.02	NaN	NaN	NaN	NaN
	NaN	NaN	NaN	698.542	696.162	694.254	693.043	691.357	689.889	689.048	688.087	686.595	685.71	685.332	684.837	684.298	684.47	684.926	684.994	685.527	686.632	687.371	687.868	688.616	689.437	690.609	692.612	695.454	NaN	NaN	NaN
	NaN	NaN	NaN	696.53	694.103	692.095	690.799	689.276	687.979	687.185	686.37	685.029	684.121	683.719	683.384	683.066	683.229	683.602	683.74	684.196	684.811	685.384	686.009	686.677	687.618	689.054	690.836	693.375	NaN	NaN	NaN
	NaN	NaN	696.766	694.439	692.18	690.257	688.903	687.453	686.123	685.305	684.65	683.622	683.051	682.77	682.601	682.611	682.755	682.976	683.175	683.477	683.533	683.791	684.454	685.041	686.12	687.943	689.827	692.337	695.483	NaN	NaN
	NaN	698.829	695.794	693.316	690.983	688.942	687.609	686.287	684.947	684.117	683.575	682.698	682.282	682.075	682.113	682.508	682.66	682.675	682.857	683.002	682.674	682.785	683.511	684.13	685.21	687.045	689.014	691.483	694.294	696.44	NaN
	NaN	698.542	695.484	693.042	690.702	688.45	686.891	685.453	683.988	683.039	682.554	681.846	681.55	681.365	681.358	681.795	681.973	681.847	681.978	682.188	681.816	681.903	682.762	683.58	684.667	686.573	688.622	690.726	693.039	694.869	NaN
	701.112	697.849	694.913	692.674	690.642	688.532	686.75	685.171	683.625	682.489	681.838	681.302	681.195	680.89	680.603	680.827	680.923	680.846	681.146	681.447	681.295	681.48	682.198	682.883	684.01	686.089	688.334	690.445	692.631	694.399	696.166
	700.643	697.365	694.371	692.078	690.118	688.263	686.574	685.024	683.586	682.37	681.398	680.675	680.492	680.143	679.904	680.225	680.446	680.526	680.831	680.952	680.987	681.344	681.987	682.587	683.579	685.361	687.594	689.96	692.394	694.57	696.499
	700.036	696.809	693.794	691.396	689.483	687.947	686.414	684.922	683.725	682.537	681.335	680.214	679.629	679.305	679.208	679.579	680.118	680.324	680.323	680.399	680.71	681.21	682.029	682.8	683.477	684.717	686.662	688.974	691.63	694.263	696.465
	699.026	696.13	693.332	690.853	688.943	687.607	686.108	684.666	683.749	682.72	681.481	680.176	679.286	678.891	678.62	678.722	679.474	679.893	679.815	680.104	680.749	681.293	682.125	682.935	683.531	684.595	686.324	688.639	691.544	694.262	696.358
	698.481	695.787	693.117	690.561	688.543	687.185	685.766	684.507	683.715	682.847	681.856	680.584	679.488	678.98	678.534	678.401	679.147	679.741	679.819	680.298	681.043	681.512	682.26	683.015	683.598	684.528	686.103	688.502	691.488	694.122	696.35
	698.449	695.717	693.143	690.68	688.68	687.263	685.891	684.618	683.607	682.727	682.001	680.843	679.743	679.31	678.925	678.786	679.384	679.763	679.713	680.32	681.116	681.583	682.562	683.571	684.049	684.683	686.15	688.442	691.128	693.573	696.189
	698.552	695.727	693.187	690.83	689.031	687.633	686.143	684.711	683.499	682.553	681.918	681.013	680.166	679.832	679.439	679.336	679.739	679.75	679.518	680.063	680.753	681.262	682.465	683.908	684.746	685.479	686.883	688.962	691.233	693.273	695.833
	699.347	696.525	693.94	691.522	689.642	687.965	686.198	684.604	683.379	682.562	681.969	681.254	680.7	680.406	679.911	679.865	680.076	679.837	679.585	679.805	680.146	680.659	681.832	683.451	684.83	686.004	687.493	689.372	691.281	693.142	695.519
	700.28	697.41	694.749	692.338	690.454	688.554	686.638	685.002	683.661	682.746	682.124	681.522	681.147	680.989	680.671	680.812	680.977	680.681	680.433	680.366	680.456	680.998	682.219	683.873	685.359	686.653	688.132	689.659	691.236	693.406	695.965
	NaN	698.216	695.56	693.23	691.36	689.471	687.623	685.938	684.458	683.428	682.608	681.98	681.679	681.614	681.594	682.026	682.222	681.952	681.787	681.54	681.582	682.314	683.624	685.273	686.765	687.936	689.134	690.298	691.699	694.011	NaN
	NaN	699.144	696.524	694.05	691.836	689.803	688.101	686.391	684.968	684.241	683.437	682.684	682.366	682.305	682.322	682.839	683.131	683.084	683.193	682.826	682.766	683.662	684.947	686.487	688.03	689.219	690.093	690.985	692.473	694.787	NaN
	NaN	NaN	697.716	695.067	692.647	690.543	688.897	687.272	685.945	685.311	684.559	683.741	683.248	683.105	683.036	683.37	683.78	684.086	684.477	684.327	684.294	684.968	685.971	687.184	688.49	689.687	690.602	691.637	693.354	NaN	NaN
	NaN	NaN	698.824	696.326	693.902	691.948	690.507	688.973	687.54	686.669	685.802	685.051	684.495	684.265	684.148	684.219	684.446	684.839	685.456	685.809	686.136	686.75	687.696	688.752	689.821	690.898	691.922	693.289	695.171	NaN	NaN
	NaN	NaN	NaN	697.5	695.007	693.135	691.868	690.341	688.829	688.114	687.392	686.706	686.288	686.075	685.678	685.438	685.42	685.564	686.172	686.789	687.31	687.997	689.146	690.321	691.469	692.644	693.757	695.355	NaN	NaN	NaN
	NaN	NaN	NaN	NaN	696.525	694.619	693.307	691.859	690.459	689.892	689.237	688.446	687.978	687.779	687.163	686.649	686.617	686.635	686.98	687.652	688.12	688.497	689.586	690.787	692	693.536	695.175	NaN	NaN	NaN	NaN
	NaN	NaN	NaN	NaN	NaN	696.902	695.599	694.339	693.145	692.441	691.64	690.718	689.979	689.567	688.886	688.201	688.087	688.088	688.251	688.975	689.338	689.464	690.413	691.515	692.684	694.386	NaN	NaN	NaN	NaN	NaN
	NaN	NaN	NaN	NaN	NaN	NaN	697.991	696.766	695.707	695.039	694.237	693.324	692.537	691.865	690.983	690.255	690.064	689.99	690.119	690.864	691.206	691.339	692.249	693.407	694.642	NaN	NaN	NaN	NaN	NaN	NaN
	NaN	NaN	NaN	NaN	NaN	NaN	NaN	698.753	697.776	697.2	696.531	695.645	694.903	694.224	693.221	692.476	692.36	692.146	692.115	692.975	693.385	693.539	694.584	695.908	NaN	NaN	NaN	NaN	NaN	NaN	NaN
	NaN	NaN	NaN	NaN	NaN	NaN	NaN	NaN	NaN	699.58	698.707	697.734	696.905	696.219	695.38	694.673	694.488	694.261	694.105	694.866	695.236	695.401	696.374	NaN	NaN	NaN	NaN	NaN	NaN	NaN	NaN
	NaN	NaN	NaN	NaN	NaN	NaN	NaN	NaN	NaN	NaN	NaN	700.025	699.243	698.47	697.59	696.798	696.451	696.231	696.096	696.74	697.192	NaN	NaN	NaN	NaN	NaN	NaN	NaN	NaN	NaN	NaN

## Sheet: Figure 2d
Figure 2d	Distance (mm)	Ep(mV)
	0.180889	704.97
	0.370822	697.669
	0.522769	692.441
	0.674716	690.21
	0.826662	686.422
	0.978609	684.035
	1.13056	682.364
	1.2825	681.016
	1.43445	680.409
	1.5864	679.225
	1.73834	680.197
	1.89029	681.022
	2.04224	682.763
	2.19418	685.399
	2.34613	688.937
	2.49808	692.02
	2.65002	695.449
	2.83996	704.187

## Sheet: Figure 3a
			Figure 3a		Time (s)	Reflectivity (%)			Time (s)	Reflectivity (%)
	0	99.8172		Center	0	99.8172		Edge	0	99.8172
	2	99.8174			2	99.8174			2	99.818
	4	99.8163			4	99.8163			4	99.8173
	6	99.8167			6	99.8167			6	99.8177
	8	99.8168			8	99.8168			8	99.8172
	10	99.8167			10	99.8167			10	99.8186
	12	99.8171			12	99.8171			12	99.8188
	14	99.8177			14	99.8177			14	99.8191
	16	99.8185			16	99.8185			16	99.82
	18	99.8185			18	99.8185			18	99.82
	20	99.8205			20	99.8205			20	99.8214
	22	99.8272			22	99.8272			22	99.8356
	24	99.8439			24	99.8439			24	99.8623
	26	99.8652			26	99.8652			26	99.8883
	28	99.8861			28	99.8861			28	99.9051
	30	99.9027			30	99.9027			30	99.9199
	32	99.9184			32	99.9184			32	99.9322
	34	99.9321			34	99.9321			34	99.9458
	36	99.9435			36	99.9435			36	99.9522
	38	99.9491			38	99.9491			38	99.957
	40	99.9593			40	99.9593			40	99.963
	42	99.963			42	99.963			42	99.9657
	44	99.9658			44	99.9658			44	99.9691
	46	99.9704			46	99.9704			46	99.9714
	48	99.973			48	99.973			48	99.9733
	50	99.9754			50	99.9754			50	99.976
	52	99.9769			52	99.9769			52	99.9771
	54	99.9781			54	99.9781			54	99.9782
	56	99.9789			56	99.9789			56	99.9788
	58	99.9796			58	99.9796			58	99.9797
	60	99.9811			60	99.9811			60	99.9805
	62	99.9822			62	99.9822			62	99.9816
	64	99.9832			64	99.9832			64	99.9827
	66	99.9845			66	99.9845			66	99.9836
	68	99.9857			68	99.9857			68	99.9846
	70	99.9859			70	99.9859			70	99.9848
	72	99.9862			72	99.9862			72	99.9859
	74	99.9867			74	99.9867			74	99.9861
	76	99.9877			76	99.9877			76	99.9869
	78	99.9878			78	99.9878			78	99.9868
	80	99.9883			80	99.9883			80	99.987

## Sheet: Figure 3c
Figure 3c		NaN	NaN	NaN	NaN	NaN	NaN	NaN	NaN	NaN	NaN	8.46237	8.91509	8.83884	9.00489	9.02954	8.91509	8.83884	NaN	NaN	NaN	NaN	NaN	NaN	NaN	NaN	NaN
		NaN	NaN	NaN	NaN	NaN	NaN	NaN	NaN	8.57689	8.7786	8.95422	8.69853	8.68661	8.86291	8.82298	8.83257	8.85695	8.76256	NaN	NaN	NaN	NaN	NaN	NaN	NaN	NaN
		NaN	NaN	NaN	NaN	NaN	NaN	8.64715	8.94907	8.9497	9.17556	9.37945	9.26504	9.28335	9.48219	9.44813	9.45842	9.40277	9.20884	8.90272	8.76435	NaN	NaN	NaN	NaN	NaN	NaN
		NaN	NaN	NaN	NaN	NaN	8.50404	8.96901	9.32913	9.31019	9.52188	9.72933	9.69386	9.6995	9.87169	9.81133	9.75355	9.63034	9.40798	9.15663	9.01684	9.10281	NaN	NaN	NaN	NaN	NaN
		NaN	NaN	NaN	NaN	8.65983	8.96569	9.43576	9.69857	9.6451	9.80259	9.99849	10.0263	10.0795	10.2921	10.2393	10.1877	10.0438	9.76789	9.40973	9.19486	9.0938	8.82319	NaN	NaN	NaN	NaN
		NaN	NaN	NaN	8.59058	8.84871	9.16848	9.66758	9.9768	10.017	10.1625	10.3322	10.3338	10.3725	10.5631	10.5127	10.4632	10.2819	10.0125	9.74802	9.54022	9.49607	9.2868	9.1679	NaN	NaN	NaN
		NaN	NaN	8.67	8.71689	8.99604	9.38614	9.93799	10.3322	10.384	10.5083	10.7089	10.6952	10.7793	10.9729	10.9164	10.8293	10.5985	10.2159	9.93375	9.6955	9.52056	9.27816	9.15683	8.96611	NaN	NaN
		NaN	NaN	8.69137	9.09544	9.28151	9.66553	10.1876	10.5561	10.679	10.8189	11.0447	11.0571	11.1126	11.2401	11.1633	11.0059	10.8342	10.4732	10.2148	10.0782	9.9536	9.6671	9.47763	9.05176	8.67282	NaN
		NaN	8.60729	8.8655	9.22731	9.48797	9.91764	10.4497	10.8096	10.9941	11.1225	11.3195	11.3075	11.3895	11.5045	11.3799	11.2233	11.0284	10.6546	10.3817	10.3374	10.1756	9.98305	9.79733	9.36833	9.02539	NaN
		NaN	8.85124	9.10489	9.47096	9.72342	10.1537	10.5806	10.9101	11.1206	11.251	11.4138	11.3824	11.4338	11.4645	11.3451	11.227	11.1079	10.8076	10.6357	10.5879	10.4192	10.1447	9.88944	9.43752	9.1239	8.92807
		9.01751	9.08035	9.41103	9.79725	10.0603	10.4219	10.7676	11.0318	11.2627	11.3761	11.6151	11.7298	11.7988	11.7909	11.7542	11.5972	11.4249	11.1926	10.9655	10.864	10.6953	10.3866	10.0769	9.63465	9.29279	8.81496
		9.1087	9.24968	9.64904	9.99657	10.2486	10.5655	10.8493	11.0425	11.2852	11.4144	11.644	11.7689	11.8053	11.7769	11.7397	11.5767	11.463	11.3243	11.1224	11.0456	10.9086	10.5974	10.2652	9.89951	9.49034	9.01527
		9.01328	9.22469	9.62848	9.94728	10.2798	10.6234	10.8822	11.0739	11.3107	11.476	11.6561	11.7973	11.8569	11.8349	11.7552	11.6805	11.5411	11.419	11.1944	11.1166	10.9127	10.6221	10.2709	9.94233	9.49255	9.01738
		9.01751	9.36634	9.7797	10.0856	10.3434	10.6695	10.9137	11.1414	11.3735	11.6008	11.782	11.9302	11.976	11.9494	11.8987	11.8803	11.7676	11.6271	11.3882	11.2321	10.95	10.5889	10.1902	9.85212	9.387	8.92807
		8.89094	9.20318	9.61374	9.94998	10.2909	10.6272	10.9681	11.1574	11.3913	11.5887	11.7783	11.9147	12.0171	12.0498	12.0202	11.9331	11.8262	11.6672	11.3406	11.1811	10.9766	10.6154	10.2335	9.89323	9.32708	8.85177
		8.72069	9.06081	9.49773	9.80749	10.185	10.5764	10.9187	11.1603	11.4039	11.6013	11.7322	11.8271	11.9083	11.9673	11.8912	11.8344	11.7674	11.5821	11.2434	11.0555	10.7816	10.4355	10.057	9.78901	9.36729	8.90463
		8.7188	8.97865	9.33063	9.66365	10.0757	10.5049	10.885	11.1263	11.3562	11.5642	11.6638	11.72	11.8078	11.8794	11.8219	11.815	11.7628	11.5997	11.29	11.0262	10.7013	10.3617	9.95675	9.65549	9.28236	8.75126
		NaN	9.01751	9.23506	9.55616	9.93254	10.3099	10.679	10.9505	11.1932	11.3642	11.4939	11.5406	11.6455	11.748	11.7447	11.6812	11.6289	11.4779	11.1812	10.8802	10.6061	10.2874	9.8826	9.60052	9.25553	NaN
		NaN	8.72605	9.01303	9.32693	9.71624	10.0954	10.4622	10.7492	10.9863	11.11	11.2022	11.2459	11.2721	11.3731	11.4115	11.3376	11.2666	11.145	10.8697	10.5582	10.3367	10.0673	9.73219	9.47651	9.10922	NaN
		NaN	NaN	8.7899	9.10897	9.488	9.8509	10.1764	10.4674	10.6863	10.82	10.9073	10.9992	11.0187	11.1373	11.2027	11.1799	11.0529	10.9424	10.686	10.2986	10.0241	9.83854	9.50959	9.24806	NaN	NaN
		NaN	NaN	NaN	8.93103	9.2363	9.56551	9.84613	10.094	10.2865	10.4333	10.5192	10.5933	10.6325	10.7389	10.7819	10.7782	10.7054	10.5907	10.3403	9.99795	9.76687	9.57145	9.27665	8.93211	NaN	NaN
		NaN	NaN	NaN	8.71377	8.98647	9.30964	9.53318	9.72272	9.909	10.0412	10.1465	10.2657	10.3069	10.4164	10.447	10.4133	10.2995	10.1671	9.88822	9.57373	9.34894	9.23673	9.06	NaN	NaN	NaN
		NaN	NaN	NaN	NaN	8.8126	9.12084	9.30847	9.4778	9.60867	9.7144	9.81752	9.9411	9.9273	10.0359	10.0742	10.0132	9.89688	9.75598	9.46739	9.17527	8.94281	8.8622	NaN	NaN	NaN	NaN
		NaN	NaN	NaN	NaN	NaN	NaN	8.9269	9.08835	9.22573	9.39751	9.54334	9.66465	9.70933	9.79025	9.79445	9.69625	9.62326	9.44779	9.1262	8.76821	8.6001	NaN	NaN	NaN	NaN	NaN
		NaN	NaN	NaN	NaN	NaN	NaN	NaN	8.69483	8.87192	9.08538	9.26223	9.34279	9.36027	9.39795	9.33407	9.18935	9.16008	8.95629	8.61638	NaN	NaN	NaN	NaN	NaN	NaN	NaN
		NaN	NaN	NaN	NaN	NaN	NaN	NaN	NaN	NaN	8.71329	8.7163	8.70565	8.72373	8.83832	8.73451	8.68688	8.80163	8.49599	NaN	NaN	NaN	NaN	NaN	NaN	NaN	NaN

## Sheet: Figure 4a
Figure 4a	Frequency(Hz)	lZl (%)
	200	0.66529
	100	0.646587
	40	0.934437
	10	2.26959
	4	4.46436
	1	13.6853
	0.4	28.8685
	0.1	100

## Sheet: Figure 4b
Figure 4b	NaN	NaN	NaN	NaN	NaN	NaN	NaN	NaN	NaN	NaN	NaN	NaN	NaN	NaN	93.0932	91.2972	97.1373	93.0932	91.2972	94.4045	96.6943	NaN	NaN	NaN	NaN	NaN	NaN	NaN	NaN	NaN	NaN	NaN	NaN	NaN	NaN
	NaN	NaN	NaN	NaN	NaN	NaN	NaN	NaN	NaN	NaN	NaN	92.1631	97.3812	97.1239	93.6896	90.2296	91.2834	88.0828	88.7784	90.8695	90.8088	91.2577	92.6842	93.5212	NaN	NaN	NaN	NaN	NaN	NaN	NaN	NaN	NaN	NaN	NaN
	NaN	NaN	NaN	NaN	NaN	NaN	NaN	NaN	NaN	91.0961	93.7379	87.457	91.7108	91.5432	90.5583	88.1976	89.6162	88.491	85.7244	85.8795	86.8287	89.7739	87.6725	90.2943	89.5459	92.256	NaN	NaN	NaN	NaN	NaN	NaN	NaN	NaN	NaN
	NaN	NaN	NaN	NaN	NaN	NaN	NaN	91.1772	95.1629	92.474	88.9914	92.0679	90.834	89.6377	87.939	86.6589	87.2883	84.6659	84.2222	83.8888	84.6178	87.5936	87.3967	88.9829	88.7531	88.9878	90.4424	95.3754	NaN	NaN	NaN	NaN	NaN	NaN	NaN
	NaN	NaN	NaN	NaN	NaN	NaN	93.4985	92.0235	91.0342	89.1332	87.6633	88.7372	88.4607	87.7996	86.1665	83.8682	85.4053	84.2289	82.4159	83.5144	84.8359	85.0137	86.1328	87.0016	87.9719	90.1335	90.054	90.8829	92.5632	NaN	NaN	NaN	NaN	NaN	NaN
	NaN	NaN	NaN	NaN	NaN	93.2985	92.2013	90.4479	88.7624	88.7382	86.3367	84.7372	85.8905	87.0811	82.1102	83.8464	83.7846	83.0839	80.425	81.4475	83.357	81.7481	83.609	87.052	87.4083	87.5415	88.231	90.9441	90.2137	92.8805	NaN	NaN	NaN	NaN	NaN
	NaN	NaN	NaN	NaN	90.2401	92.1548	89.8585	88.942	90.274	85.8354	86.2785	84.5329	85.0265	85.9836	83.6576	85.1758	84.1482	84.0139	81.5534	82.2874	83.5893	82.858	84.3401	88.2219	88.3856	88.691	89.2873	89.7013	87.6503	88.4107	95.1681	NaN	NaN	NaN	NaN
	NaN	NaN	NaN	NaN	90.3458	89.5544	89.4972	91.7107	89.9972	86.9111	88.693	87.2916	84.552	84.4573	83.3398	84.2498	85.6244	83.9546	82.3503	83.4213	82.698	84.6237	83.6463	85.3174	85.6138	88.9067	87.6818	88.6804	87.7758	89.8951	91.6656	99.0387	NaN	NaN	NaN
	NaN	NaN	NaN	89.4527	90.8597	86.9722	87.4335	89.0037	87.7835	87.9923	86.364	85.1864	86.6522	85.2022	83.887	81.4864	83.4041	82.8162	83.3497	82.6676	84.704	86.3044	84.0957	85.4622	86.0142	87.7669	86.7598	86.4714	88.0093	88.2016	90.2011	92.0501	NaN	NaN	NaN
	NaN	NaN	92.1537	85.9843	86.0467	87.0175	86.4213	88.3261	87.447	86.6655	85.4796	84.1237	83.3199	83.2178	83.8776	83.91	80.9526	81.8898	83.5472	84.231	83.1669	84.765	82.6473	83.9316	85.9811	88.0139	87.6056	86.0291	87.4746	87.5063	89.2731	89.9762	92.6697	NaN	NaN
	NaN	NaN	88.9021	85.3661	86.1768	87.2077	85.0893	86.2132	86.8061	87.2233	87.4824	85.9915	82.738	81.137	83.0062	84.6879	81.6598	83.1564	82.3943	82.6977	82.2867	83.1775	82.9622	84.9071	86.4178	86.5873	87.6774	88.2219	82.7797	86.1601	88.8498	88.7545	87.5127	NaN	NaN
	NaN	94.0681	89.9205	84.8091	85.3134	86.4914	85.6065	87.7751	85.1674	86.9467	86.2714	83.3724	81.6748	80.6372	79.9775	82.9266	81.88	82.2265	82.7936	81.0056	82.04	81.0297	80.7098	85.9043	83.8922	85.9608	88.4523	86.9146	85.5554	85.983	87.9247	85.7849	88.688	95.6242	NaN
	NaN	91.3013	89.1771	84.9429	84.2621	87.6516	84.7723	85.8885	86.929	87.2287	87.3464	85.1904	82.8124	79.5392	81.2219	83.8745	82.6816	81.1659	82.1281	83.9296	80.2066	81.148	81.4169	83.527	85.5048	85.2912	85.8536	85.8939	87.4861	84.7942	88.1434	86.612	87.7565	90.4596	NaN
	NaN	89.563	89.0106	83.5521	86.1633	85.4289	86.2707	85.5653	86.2603	86.2204	87.2361	84.5616	83.0992	81.7832	79.7319	80.1266	83.8719	83.4402	83.9615	83.3263	81.7962	81.8656	81.3795	84.3266	83.9953	82.7275	87.3788	88.2967	85.7103	82.9575	87.3803	89.1669	87.8281	87.8526	NaN
	NaN	89.9887	88.0271	82.4955	84.262	86.8369	86.1745	85.6773	86.4218	86.5631	84.6038	82.3523	81.8062	82.8359	82.7645	79.7884	81.2898	83.2021	84.5905	83.1428	79.9212	80.588	83.6838	83.0024	83.3594	84.8427	87.6576	87.254	85.3369	85.3849	87.9702	86.4083	87.7325	90.1648	100
	93.7498	87.431	85.9122	82.7918	84.6853	87.1229	86.2645	84.8358	85.2532	86.41	85.262	85.2532	82.5025	81.8308	82.26	79.0126	81.1324	82.8094	81.2277	82.9816	79.258	84.7362	84.461	82.1219	84.9767	86.4214	86.559	85.8608	86.3678	85.4692	86.8997	87.6049	89.8493	88.2313	98.1576
	92.7205	89.8636	88.185	84.7765	84.9628	85.213	85.166	85.1994	85.9906	84.9378	83.5083	82.9509	83.6177	80.38	82.6741	80.2341	80.9697	81.8308	80.8765	81.0238	81.2896	85.1339	83.5503	85.1228	85.3573	84.7638	85.022	83.7575	84.3767	84.6083	86.3925	87.0259	87.4924	88.6003	91.3755
	92.0223	89.4103	87.0854	84.8348	84.7366	84.2613	85.2946	84.9588	86.0907	85.6132	86.2622	85.3709	83.3117	80.0144	79.6163	80.6818	81.5667	80.8054	79.5037	80.788	83.4546	83.3242	82.4235	86.9832	86.9311	84.8651	84.6732	83.4165	84.9536	81.9934	85.0943	88.2138	86.5953	85.2373	95.0373
	93.7361	87.8284	90.0522	86.3605	85.145	87.2813	87.0876	87.6787	84.7119	85.9098	86.2788	85.5519	85.5481	80.4809	81.3598	81.7729	77.8545	83.4076	80.7593	81.076	82.4881	83.2082	81.4373	84.9669	84.1459	83.3648	83.774	84.3579	87.2946	85.5862	85.1896	87.6499	88.6343	85.5757	95.6895
	95.3492	88.6902	90.1899	89.5144	83.4168	87.2723	86.0151	85.9512	84.3535	86.69	84.8988	84.5996	85.3129	82.7378	82.9028	81.7009	81.285	84.5387	78.5003	80.0348	82.2247	81.9837	83.4575	84.9674	85.0808	84.3254	85.856	86.6311	86.4722	81.6368	85.6247	87.2487	89.0465	88.5377	95.2475
	NaN	90.7337	90.9713	89.0379	84.5804	86.4716	85.391	83.1529	84.5425	84.8274	84.0925	85.9477	84.7048	83.411	82.0057	81.3982	82.7532	83.6138	83.1641	83.6074	79.9285	82.4045	82.6689	84.982	81.0066	83.3387	84.8157	84.1403	84.9246	82.4506	85.645	87.8192	87.6026	87.3929	98.922
	NaN	92.4148	89.4817	86.5338	82.6182	84.4804	82.891	81.8595	84.5441	86.0873	86.0606	85.9144	85.5393	83.3984	82.6357	81.1607	83.0042	85.1222	84.342	83.1133	81.6348	82.3462	80.2848	79.3757	80.2627	84.9207	84.2507	86.0167	84.9262	81.8448	85.3197	87.8728	86.4121	88.846	99.6572
	NaN	90.9695	90.7541	88.7895	84.4152	86.002	83.5802	83.5105	84.8452	86.2039	85.1641	85.63	85.472	84.009	82.6395	81.8679	83.3603	83.9088	84.6354	84.8527	82.4184	81.6899	79.9212	79.9647	83.3182	84.2028	84.5863	85.1171	85.5915	81.8134	87.0314	87.3396	86.7173	89.3228	NaN
	NaN	95.0636	91.3174	91.1296	84.062	84.395	87.7035	85.5939	83.6933	84.165	83.5206	86.4333	81.9057	83.1146	83.0547	82.0873	85.7506	86.183	85.1369	85.7264	84.3468	83.3683	83.3316	84.0937	83.2611	84.248	84.5348	84.9752	84.8799	81.3198	86.4483	88.0897	87.807	92.1178	NaN
	NaN	NaN	90.9525	89.4998	87.7543	82.8088	86.6146	87.2128	84.9367	87.4306	84.8929	84.8352	84.1985	84.4367	84.2224	81.9653	84.9812	85.4286	85.8867	84.4777	86.0199	85.3967	85.3595	84.3119	86.0589	84.9306	85.1409	85.2385	84.164	82.4113	85.3732	86.6917	90.0733	93.1053	NaN
	NaN	NaN	93.4693	90.9053	88.9359	85.3861	85.755	87.3606	86.7266	86.5319	86.4174	85.9005	86.1067	85.0404	85.8717	85.1677	83.9963	85.0972	85.6101	85.9809	84.9238	85.6234	86.1219	85.6612	85.0254	85.4732	83.983	84.5836	83.1532	82.9679	86.1693	86.1473	90.2251	NaN	NaN
	NaN	NaN	NaN	93.0922	91.0297	87.7349	85.1902	86.3879	88.6663	87.1179	87.3469	87.741	85.6867	86.3151	85.6731	83.6626	85.8404	84.7948	85.6305	85.3681	85.7907	84.4305	86.3058	86.5636	84.0737	85.7841	84.4576	82.6527	82.0612	85.5695	88.4347	88.5522	94.9956	NaN	NaN
	NaN	NaN	NaN	91.4413	92.3305	89.7836	88.4781	84.0896	85.6629	87.3203	84.9995	87.8734	87.4619	85.7491	87.1271	87.3882	86.273	84.9256	85.8799	85.8204	85.9198	85.4821	85.2401	86.226	84.529	84.5724	83.1657	81.3337	83.5366	86.3101	89.5182	92.9172	NaN	NaN	NaN
	NaN	NaN	NaN	NaN	93.125	88.7342	88.6273	87.313	83.1779	86.154	85.5155	87.1149	86.0167	85.2675	85.8234	85.6967	84.9841	83.9148	86.9288	85.8505	84.6458	86.3036	85.2847	85.3232	86.4828	81.7608	83.601	85.507	86.2099	87.0406	89.7369	NaN	NaN	NaN	NaN
	NaN	NaN	NaN	NaN	NaN	91.2873	88.205	88.4861	86.4139	83.7064	87.0224	87.1595	88.2017	85.5344	85.4025	85.7466	85.4028	85.8639	85.474	86.7469	86.1649	84.9096	87.1537	84.9662	83.9737	82.1955	84.931	86.4129	86.5603	89.5225	94.9737	NaN	NaN	NaN	NaN
	NaN	NaN	NaN	NaN	NaN	95.7551	91.3279	89.1281	87.958	86.9215	86.3534	84.6015	84.4823	84.8572	87.1415	86.0233	88.6127	85.5198	84.6096	86.805	85.8742	82.3974	83.7217	86.2136	85.3506	85.1044	87.3876	87.7045	90.9897	91.8988	NaN	NaN	NaN	NaN	NaN
	NaN	NaN	NaN	NaN	NaN	NaN	NaN	93.8578	91.7131	90.0594	90.7361	89.5731	87.4975	85.8236	85.8057	83.6146	84.5316	81.1317	82.0861	85.2833	84.1277	85.7133	87.0917	87.9924	87.3666	87.1879	86.8919	89.8108	91.2949	NaN	NaN	NaN	NaN	NaN	NaN
	NaN	NaN	NaN	NaN	NaN	NaN	NaN	NaN	93.3133	93.3007	89.0269	89.4178	89.6699	88.908	88.686	89.1399	88.0798	87.2812	86.4902	90.0347	87.2936	87.772	88.1768	87.8326	87.5422	88.0253	89.1783	NaN	NaN	NaN	NaN	NaN	NaN	NaN	NaN
	NaN	NaN	NaN	NaN	NaN	NaN	NaN	NaN	NaN	92.9458	95.1187	92.7062	90.7964	93.3829	90.3138	91.0617	91.4597	88.5937	90.2866	89.1156	88.5269	90.6188	89.1503	88.7148	89.8252	90.6311	NaN	NaN	NaN	NaN	NaN	NaN	NaN	NaN	NaN
	NaN	NaN	NaN	NaN	NaN	NaN	NaN	NaN	NaN	NaN	NaN	96.1307	93.6655	93.8252	95.0016	92.7465	93.3662	88.8222	90.188	93.1227	92.8961	92.7222	89.8143	91.5799	NaN	NaN	NaN	NaN	NaN	NaN	NaN	NaN	NaN	NaN	NaN
	NaN	NaN	NaN	NaN	NaN	NaN	NaN	NaN	NaN	NaN	NaN	NaN	NaN	NaN	NaN	95.804	96.0674	92.9062	92.6593	94.2579	NaN	NaN	NaN	NaN	NaN	NaN	NaN	NaN	NaN	NaN	NaN	NaN	NaN	NaN	NaN

[truncated: 41 more sheets: Figure 4c, Figure 5c, Figure 5d, Figure 6b, Figure 6c, Figure 6d, SI Fig 1b, SI Fig 2b, SI Fig 2c&d, SI Fig 4, SI FIg 5a, SI FIg 5b, SI Fig 5c, SI Fig 5d, SI Fig 5e, SI Fig 6, SI Fig 7a, SI Fig 7b, SI Fig 9b, SI Fig 9c …]
